# Supplementary material for: Genome-wide analyses identify 30 loci associated with obsessive–compulsive disorder
Source: Nat Genet. 2025 May 13;57(6):1389–401. doi: 10.1038/s41588-025-02189-z (PMC12165847; doi:10.1038/s41588-025-02189-z)
Supplement: Supplementary file 3 — Supplementary Tables 1–20. [file 41588_2025_2189_MOESM3_ESM.xlsx]

## Sheet: Overview
This document contains the Supplementary Tables for the PGC-OCD2 manuscript titled "Genome-wide association study identifies 30 loci associated with obsessive-compulsive disorder"
Number	Title	Short description
1	Overview samples, LDSC	Overview of all 28 cohorts that were included in the OCD meta-analysis, also containing subgroup classifications, GWAS details such as sample sizes and analysis software, LDSC estimates for the meta-analysis and sub-group spedific estimates.
2	Significant SNPs main analysis	A list of the 30 lead SNPs that reached significance in the main OCD GWAS meta-analysis.
3	Significant SNPs all (sub)-analyses	A list of all SNPs that were significant in either the main GWAS meta-analysis or at least one sub-analysis (sub-group specific analyses, MTAG, GenomicSEM 1-factor GWAS) and the corresponding P-value, Beta, and SE in all other (sub)-analyses.
4	GCTA-COJO	Conditional and joint analysis (COJO) of the OCD genome-wide significant variants.
5	Significant SNPs previous OCD GWASs	Look-up of all SNPs that were significant in other OCD-related GWASs in the main GWAS meta analysis of OCD.
6	Significant genes previous OCD rare-variant analyses	Look-up of all genes that came up in previous rare-variant analyses of OCD in the main GWAS meta analysis of OCD.
7	OCD Subgroup correlations	Genetic correlations between each pairwise combination of the four sub-groups (23andMe, Biobanks, Clinical, Comorbid) and the overall meta-analysis (full Meta) as estimated with LDSC.
8	GenomicSEM 1-factor model OCD subgroups	Modelfit and results of the 1-factor GenomicSEM model without SNP effects, modeling the factor structure of the four ascertainment-specific OCD subgroups (23andMe, Biobanks, Clinical, Comorbid).
9	mBATcombo	OCD gene-based associations using mBATcombo
10	TWAS FUSION	Transcriptome-wide association study (TWAS) analysis of OCD GWAS summary statistics using PsychENCODE gene expression weights.
11	SMR	Summary-based Mendelian Randomisation of OCD GWAS summary statistics using brain eMeta and eQTLGen eQTL datasets
12	PsyOPS	Psychiatric Omnilocus Prioritization Score (PsyOPS) for prioritizing causal genes at OCD loci.
13	PWAS	Protein-wide association study (PWAS) analysis of OCD GWAS summary statistics using ROSMAP and Banner protein expression weights.
14	Gene-based results summary	Summary of prioritised (credible causal) gene-based associations
15	Tissue enrichment analysis - GTEx	We tested for enrichment of OCD GWAS summary statistics within gene regions of single-tissue expression profiles from the Genotype-Tissue Expression (GTEx) project. Summary statistics from MAGMA and LDSC tests are provided
16(a-d)	Cell type enrichment Zeisel	Results from a cell-type expression enrichment analysis, using methods adapted from Bryois et al. We utilized cell-type expression data across 265 distinct clusters identified in Zeisel et al. We performed association tests here using MAGMA.
17(a-d)	SNP lookup online databanks	Lists of other previous significant associations of the 30 SNPs significantly associated with OCD in the main meta analysis, using four different databases (Causal DB, GenomeAtlas, PhewasGwasCatalog, and Phewas) for look-up.
18	Cross-trait LDSC full meta-analysis	Results of the genetic correlation analysis between the OCD main meta-analysis and 112 other traits and phenotypes using LDSC, also including references of all summary statistics used for the analysis.
19	Cross-trait LDSC sub-groups	Genetic correlation analyses between the four OCD sub-group analyses (23andMe, Biobanks, Clinical, Comorbid) and 112 other traits and phenotypes using LDSC.
20	Relationship of number of genome-wide significant loci and sample size	Details on number of genome-wide significant SNPs and sample sizes (measured in # of cases in the analysis) for 7 GWASs. Additional details on signficance of current 30 genome-wide significant SNPs in previous GWASs.

## Sheet: 1 Overview samples, LDSC
Table 1: Overview of individual cohorts, over-all meta-analsis & sub-group meta analyses: The table gives an overview of characteristics of each individual OCD cohort (all columns below 'Individual cohorts') that was included in the meta-analysis. Information includes: the study type (CL: study using a clinical ascertainment employing a structured clinical interview, EHR: electronical health reco…
		Individual cohorts									Meta-analyses
Cohort	Group	Study type	Case type	Ncase	Ncontrol	Neff	NSNPs	IMP_reference	GWAS tool	Lambda	Ncase Meta	Ncontrol Meta	Sample prev	Neff	NSNPs	Lambda	Lambda1000	N significant hits	Liability h2 (1%)	SE	Liability h2 (2%)	SE	Lambda GC	Intercept	SE(Intercept)	Ratio	SE(Ratio)
CHOP	Clinical	CL	CA	406	1369	1252	7129495	HapMap 3	R (v3.5.1)	1.005	9089	21077	0.301299	21562	6866374	1.098	1.008	2	0.1635	0.0152	0.1942	0.018	1.1188	1.0072	0.0073	0.0563	0.0571
CoGa	Clinical	CL	CA	131	1358	476	4591124	HRC	PLINK	1.008
EGOS	Clinical	CL	CA	926	1047	1964	7064601	HRC	PLINK	1.004
EPOC	Clinical	CL	CA	195	204	398	5038049	1KG	PLINK	1.002
IOCDF_CC	Clinical	CL	CA	1519	3541	4250	6965387	HRC	PLINK	1.039
IOCDF_trio	Clinical	CL	CA	323	323	646	7029072	HRC	PLINK	0.953
NORDiC-NOR	Clinical	CL	CA	599	619	1216	7034101	HRC	PLINK	1
NORDiC-SWE	Clinical	CL	CA	1691	1323	2968	7120637	HRC	PLINK	0.996
OCGAS_all	Clinical	CL	CA	986	1023	2008	7088907	HRC	PLINK	1.003
OCGAS-ab	Clinical	CL	CA	55	55	110	2347266	1KG	PLINK	1.024
OCGAS-gh	Clinical	CL	CA	56	56	112	2352784	1KG	PLINK	1.01
OCGAS-nes	Clinical	CL	CA	212	212	424	2674811	1KG	PLINK	1.014
Psych_Broad	Clinical	CL	CA	1396	4009	4140	6441914	HRC	PLINK	1.029
Michigan/Toronto IGS	Clinical	CL	CA	275	205	468	6554518	HapMap 3	R (v3.5.1)	1.024
WWF	Clinical	CL	CA	140	526	442	6106407	1KG	PLINK	0.971
YalePenn_EXHCE	Clinical	CL	CA	52	1646	200	3799989	1KG	PLINK	1.013
YalePenn_GWCIDR	Clinical	CL	CA	74	1635	282	4855509	1KG	PLINK	1.02
YalePenn_MEGA123	Clinical	CL	CA	53	1926	206	4756766	1KG	PLINK	1.031
iPSYCH	Co-morbid	RE	CA/CO	4509	38392	16140	6772819	HRC	PLINK	1.069	5266	43760	0.1074	18794	6772819	1.076	1.008	0	0.1325	0.0168	0.1574	0.0199	1.1021	1.0097	0.0083	0.0942	0.0812
ADGS	Co-morbid	SR	CO	757	5368	2652	6964158	HRC	PLINK	0.99
BioVU	Biobank	EHR	CA	1014	38613	3952	5333131	HRC	REGINIE	1.003	9138	1049776	0.0086	36124	4622785	1.068	1.004	0	0.0577	0.0083	0.0685	0.0099	1.0689	1.0037	0.0077	0.0443	0.0924
EstBB	Biobank	RE	CA	772	196079	3074	7368730	EstBB	REGINIE	1.017
FinnGen	Biobank	RE	CA	1059	198110	4212	7374722	FinnGen	REGINIE	0.983
HUNT	Biobank	RE	CA	284	66192	1130	7221898	HRC+HUNT	REGINIE	0.956
MoBa	Biobank	RE	CA	104	2193	396	6109984	HRC	REGINIE	0.948
MVP	Biobank	RE	CA	5129	422860	20270	4622704	1KG	PLINK	1.058
UKBB	Biobank	SR/EHR	CA	776	125729	3084	7510717	1KG+HRC	REGINIE	0.97
23andMe	23andMe	SR	CA	30167	929804	116876	6829708	UK10K+1KG	Logistic regression	1.199	30167	929804	0.0314	116876	6829708	1.199	1.003	7	0.0601	0.0034	0.0714	0.004	1.2296	1.0067	0.0079	0.0254	0.0301
Total	-	-	-	-	-	-	-	-	METAL	-	53660	2044417	0.0256	193372	6829695	1.33	1.003	30	0.0666	0.0029	0.0791		1.3763	1.0155	0.0085	0.0339	0.0186

## Sheet: 2 Significant SNPs main analys
Table 2: List of the 30 genome-wide significant SNPs of the main OCD GWAS meta-analysis ordered by their p-value of association. SNP=name of variant; CHR=chromosome; BP=base pair position (hg19); P=P-value; OR=odds ratio for allele 1; SE=standard error; A1A2=allele 1 and allele 2; FRQ_A=frequency of allele1 in affected cases; FRQ_U=frequency of allele1 in unaffected controls; INFO=imputation info…
SNP	CHR	BP	P	OR	SE	A1A2	FRQ_A_53660	FRQ_U_2044417	INFO	(Nca,Nco,Neff)Dir	Het I²	P_het	Q_SNP (GenomicSEM)	P_Q_SNP (GenomicSEM)	ngt	LD-friends(0.1).p0.001	range.left	range.right	span(kb)	LD-friends(0.6).p0.001	range.left.6	range.right.6	span.6(kb)	gwas_catalog_span.6	genes.6.50kb(dist2index)	N.genes.6.50kb
rs11263940	1	37182486	7.23e-09	0.95782	0.0074	T/C	0.689	0.69	0.991	(48531,1621557,86551.93)--++-+---+---+?-----------++	23.2	0.1382	-	-	0	rs6677366(0.999/5.02),rs1395455(0.999/2.7),rs4652927(0.999/6.21),rs1848111(0.997/-3.1),rs4653213(0.993/-2.98),rs4652925(0.993/-2.98),rs4653212(0.975/-7.16),rs4147222(0.975/-6.06),rs218985(0.964/-12.8),rs2102341(0.946/11.4),rs1002655(0.946/10.2),rs1002656(0.946/10.3),rs218988(0.944/-15.3),rs218987(0.944/-15.2),rs218989(0.935/-15.8),rs514130(0.931/-19.4),rs589249(0.93/-20.1),rs761718(0.929/-21.2),r…	37084086	37259786	175.7	rs6677366(0.999/5.02),rs1395455(0.999/2.7),rs4652927(0.999/6.21),rs1848111(0.997/-3.1),rs4653213(0.993/-2.98),rs4652925(0.993/-2.98),rs4147222(0.975/-6.06),rs4653212(0.975/-7.16),rs218985(0.964/-12.8),rs2102341(0.946/11.4),rs1002655(0.946/10.2),rs1002656(0.946/10.3),rs218988(0.944/-15.3),rs218987(0.944/-15.2),rs218989(0.935/-15.8),rs514130(0.931/-19.4),rs589249(0.93/-20.1),rs488359(0.929/-18.8),r…	37147186	37194086	46.9	/(0.946)rs2102341;Well-being_spec...(30643256)(8E-14);Neuroticism(30595370)(2E-12)/(0.946)rs1002655;Neuroticism(29942085)(5E-13);Depressive_symp...(29292387)(4E-10)/(0.946)rs1002656;Depression(30718901)(5E-19);General_factor_...(30867560)(2E-9)/(0.93)rs589249;Self-reported_m...(30038396)(8E-12);Neuroticism_(MTAG)(29292387)(3E-10)/(0.929)rs761718;Highest_math_cl...(30038396)(5E-10)/(0.929)rs488359…	-	0
rs6660196	1	168874798	4.863e-08	1.04029	0.0072	T/G	0.638	0.642	0.989	(48531,1621557,86551.93)+++-+-+-+--++-?-+-+-++--++++	35.7	0.03545	-	-	7	rs1819187(0.988/-1.41),rs6427156(0.975/-7.95),rs7551577(0.974/-8.3),rs2065128(0.925/-8.8),rs6427157(0.759/0.351),rs6670091(0.749/-0.415),rs1570335(0.748/2.37),rs4656166(0.736/6.22),rs7514435(0.736/5.03),rs6427159(0.736/3.83),rs7527859(0.735/3.71),rs10489364(0.696/-7.2),rs4142003(0.696/-3.77),rs6657987(0.695/-5.5),rs2065129(0.695/-8.73),rs10919011(0.681/-9.63),rs7544924(0.591/-13.7),rs4656624(0.56…	168805598	168901398	95.8	rs1819187(0.988/-1.41),rs6427156(0.975/-7.95),rs7551577(0.974/-8.3),rs2065128(0.925/-8.8),rs6427157(0.759/0.351),rs6670091(0.749/-0.415),rs1570335(0.748/2.37),rs6427159(0.736/3.83),rs4656166(0.736/6.22),rs7514435(0.736/5.03),rs7527859(0.735/3.71),rs4142003(0.696/-3.77),rs10489364(0.696/-7.2),rs6657987(0.695/-5.5),rs2065129(0.695/-8.73),rs10919011(0.681/-9.63)	168865168	168881018	15.85	-	LINC00970(0.0)	1
rs11125759	2	58913399	1.789e-08	0.96098	0.0071	G/A	0.569	0.556	0.991	(47517,1582944,84575.82)+++?+--+-++++-?++-++++++++++	0	0.8819	-	-	0	rs7582945(0.991/-3.54),rs58857776(0.989/-22.7),rs12713387(0.989/-5.7),rs987974(0.988/-6.69),rs7559954(0.987/-2.8),rs7586515(0.987/-2.77),rs11893041(0.986/-12.5),rs8179630(0.986/-11.7),rs11675744(0.986/-10.5),rs11903610(0.985/-12.7),rs4672255(0.985/-14.7),rs7561534(0.984/-14.6),rs1861411(0.984/-9.22),rs10204803(0.984/-8.54),rs12477030(0.983/-18),rs1014291(0.979/-29.4),rs6724384(0.979/-33.9),rs1159…	58847399	58991899	144.5	rs7582945(0.991/-3.54),rs58857776(0.989/-22.7),rs12713387(0.989/-5.7),rs987974(0.988/-6.69),rs7559954(0.987/-2.8),rs7586515(0.987/-2.77),rs11893041(0.986/-12.5),rs8179630(0.986/-11.7),rs11675744(0.986/-10.5),rs11903610(0.985/-12.7),rs4672255(0.985/-14.7),rs7561534(0.984/-14.6),rs1861411(0.984/-9.22),rs10204803(0.984/-8.54),rs12477030(0.983/-18),rs1014291(0.979/-29.4),rs6724384(0.979/-33.9),rs1159…	58866599	58991899	125.3	/(0.957)rs4541244;Medication_use_...(31015401)(2E-9)/(0.955)rs1861412;Insomnia(30804565)(2E-10)/(0.937)rs35881094;Insomnia_sympto...(30804566)(1E-15);Insomnia_sympto...(30804566)(5E-13)/(0.556)rs2708146;Worry/vulnerabi...(30867560)(7E-9)/(0.538)rs1861410;Triglycerides(30275531)(4E-10);Medication_use_...(31015401)(5E-9)/(0.532)rs4671328;Body_mass_index(30595370)(1E-27);Body_mass_index(30108127)(5E…	LINC01122(0.0)	1
rs9287859	2	166450259	9.829e-09	0.95954	0.0072	G/A	0.39	0.39	0.994	(47412,1579372,84371.85)+++?++-++--+++?++-++-++-+?-?	0	0.5476	-	-	0	rs16850925(0.999/-0.469),rs6707525(0.998/1.86),rs10497264(0.989/-20.9),rs11885110(0.984/-25.9),rs13409101(0.921/-18),rs16850922(0.919/-19.1),rs62174755(0.915/-10),rs62176867(0.908/-10),rs1551336(0.829/10.2),rs62176878(0.724/29.1),rs1869474(0.724/29.8),rs4667831(0.723/32.1),rs7593038(0.697/3.6),rs11890461(0.696/3.38),rs4667490(0.696/0.009),rs12618634(0.695/3.78),rs62176901(0.675/67.7),rs16850978(0…	166424359	166533559	109.2	rs16850925(0.999/-0.469),rs6707525(0.998/1.86),rs10497264(0.989/-20.9),rs11885110(0.984/-25.9),rs13409101(0.921/-18),rs16850922(0.919/-19.1),rs62174755(0.915/-10),rs62176867(0.908/-10),rs1551336(0.829/10.2),rs62176878(0.724/29.1),rs1869474(0.724/29.8),rs4667831(0.723/32.1),rs7593038(0.697/3.6),rs11890461(0.696/3.38),rs4667490(0.696/0.009),rs12618634(0.695/3.78),rs62176901(0.675/67.7),rs6724507(0.…	166424359	166531759	107.4	/(0.58)rs1551337;Educational_att...(30038396)(1E-8)	CSRNP3(0.0)	1
rs203768	2	200901427	6.138e-09	0.95132	0.0086	T/C	0.824	0.817	0.992	(52931,2042725,95737.73)-++-------+-+---?-??-+---++	9.1	0.3348	7.62213	0.054502	7	rs203767(0.912/0.984),rs203762(0.912/3.71),rs203765(0.912/1.59),rs203769(0.912/-0.561),rs188102(0.912/1.76),rs203766(0.912/1.24),rs2202922(0.911/-18.8),rs56225698(0.911/9.23),rs74771155(0.911/12.3),rs12619136(0.911/8.92),rs11688168(0.911/14.6),rs34381014(0.911/15),rs3106089(0.911/-16.8),rs79156935(0.911/12.4),rs11679658(0.911/21.7),rs56285751(0.911/18.4),rs78527234(0.911/12),rs76568708(0.911/28.1…	200641427	201247427	606	rs188102(0.912/1.76),rs203767(0.912/0.984),rs203762(0.912/3.71),rs203766(0.912/1.24),rs203765(0.912/1.59),rs203769(0.912/-0.561),rs79156935(0.911/12.4),rs11679658(0.911/21.7),rs2202922(0.911/-18.8),rs56225698(0.911/9.23),rs56285751(0.911/18.4),rs78527234(0.911/12),rs76568708(0.911/28.1),rs74771155(0.911/12.3),rs12619136(0.911/8.92),rs11688168(0.911/14.6),rs34381014(0.911/15),rs3106089(0.911/-16.8…	200715427	201134427	419	/(0.761)rs281768;Schizophrenia(26198764)(2E-14);Autism_spectrum...(28540026)(3E-12)/(0.729)rs796364;Schizophrenia(28991256)(2E-16);Schizophrenia(30285260)(1E-14);Schizophrenia(30285260)(5E-14)/(0.715)rs2949006;Schizophrenia(29483656)(4E-17);Schizophrenia(23974872)(1E-8)/(0.687)rs71424239;Red_cell_distri...(30595370)(2E-9)/(0.627)rs7588746;Bipolar_disorde...(29121268)(4E-8)/(0.2)rs3115418;Smoking_…	FTCDNL1(-135.5),C2orf69(-58.4),TYW5(-31.2),MAIP1(-22.6),SPATS2L(219.2)	5
rs7626445	3	49114544	1.743e-11	0.95514	0.0068	T/C	0.647	0.654	0.994	(53206,2042736,96125.05)-----?+++-+------?+??----+--	0	0.9577	2.03106	0.565986	0	rs7628719(0.989/-119),rs4974082(0.989/-115),rs11705737(0.989/-163),rs12491743(0.988/-17),rs7615235(0.988/-4.95),rs7623023(0.987/-200),rs6795025(0.987/-33.3),rs11920534(0.987/-177),rs7432989(0.987/-9.41),rs12637037(0.986/-38.6),rs7431710(0.986/-179),rs9840050(0.986/18.8),rs9846123(0.986/-26.4),rs9311434(0.986/-230),rs6789285(0.986/-16.8),rs3774628(0.984/-313),rs6781790(0.984/-69.8),rs6791542(0.984…	48268544	50224544	1956	rs4974082(0.989/-115),rs11705737(0.989/-163),rs7628719(0.989/-119),rs12491743(0.988/-17),rs7615235(0.988/-4.95),rs7623023(0.987/-200),rs6795025(0.987/-33.3),rs11920534(0.987/-177),rs7432989(0.987/-9.41),rs9311434(0.986/-230),rs12637037(0.986/-38.6),rs6789285(0.986/-16.8),rs7431710(0.986/-179),rs9840050(0.986/18.8),rs9846123(0.986/-26.4),rs3774628(0.984/-313),rs6781790(0.984/-69.8),rs6791542(0.984…	48719544	49334544	615	/(0.986)rs7431710;Smoking_behavio...(30643251)(1E-12)/(0.982)rs7636057;Cigarettes_smok...(30643251)(3E-17)/(0.926)rs4521268;Body_fat_distri...(30664634)(1E-18);Body_fat_distri...(30664634)(3E-15);Body_fat_distri...(30664634)(1E-14);Body_fat_distri...(30664634)(1E-10)/(0.881)rs12497850;Parkinson's_disease(28892059)(9E-9)/(0.775)rs4499638;Irritable_mood(29500382)(2E-9)/(0.763)rs3774800;Irritable_mo…	SLC26A6(-391.6),MIR6824(-393.4),CELSR3(-364.2),MIR4793(-382.8),LINC02585(-357.9),NCKIPSD(-341.2),IP6K2(-309.8),PRKAR2A(-179.2),PRKAR2A-AS1(-175.1),SLC25A20(-128.2),ARIH2OS(-107.7),ARIH2(-40.7),P4HTM(-20.0),WDR6(-11.2),DALRD3(-6.0),MIR425(-6.9),NDUFAF3(-3.6),MIR191(-6.4),IMPDH2(0.0),QRICH1(0.0),QARS(0.0),MIR6890(0.0),USP19(0.0),LAMB2(0.0),LAMB2P1(25.7),CCDC71(35.4),KLHDC8B(44.5),C3orf84(50.5),CCDC…	32
rs2564930	3	53017307	3.411e-11	0.95456	0.007	T/C	0.339	0.345	0.988	(52323,2005481,94387.89)---?+-----+--+-++?-??-------	27	0.1113	2.61808	0.454329	0	rs2336672(0.998/-9.5),rs2581819(0.998/-0.755),rs2245424(0.998/-14.3),rs2581816(0.997/-2.65),rs4515041(0.996/-21.3),rs2336670(0.996/-18.8),rs2710314(0.996/-48.2),rs2710326(0.996/-21.9),rs2257216(0.995/-48.6),rs2439434(0.995/-26.1),rs2710346(0.995/-43.2),rs2710339(0.995/-51.6),rs2465101(0.995/-26),rs6801235(0.995/-7.71),rs2581803(0.994/-22.3),rs9823697(0.994/-15.2),rs2710313(0.994/-47.8),rs2581827(…	52220307	53175307	955	rs2336672(0.998/-9.5),rs2581819(0.998/-0.755),rs2245424(0.998/-14.3),rs2581816(0.997/-2.65),rs4515041(0.996/-21.3),rs2710314(0.996/-48.2),rs2710326(0.996/-21.9),rs2336670(0.996/-18.8),rs2257216(0.995/-48.6),rs2710346(0.995/-43.2),rs2710339(0.995/-51.6),rs2465101(0.995/-26),rs6801235(0.995/-7.71),rs2439434(0.995/-26.1),rs2710313(0.994/-47.8),rs2581803(0.994/-22.3),rs9823697(0.994/-15.2),rs2581827(…	52849307	53160307	311	/(0.996)rs2336670;General_cognitive_ability(29844566)(2E-12)/(0.775)rs2256332;Body_mass_index(30595370)(5E-17)/(0.757)rs6445541;Worry(29942085)(7E-10)/(0.754)rs2535633;Body_mass_index(24861553)(2E-10)/(0.74)rs2276823;Red_cell_distri...(30595370)(8E-20)/(0.645)rs6798941;Feeling_worry(29500382)(3E-14)/(0.596)rs2581820;Estimated_glome...(31152163)(7E-11)/(0.569)rs71301807;Life_satisfaction(30643256)…	NEK4(-162.4),ITIH1(-141.2),ITIH3(-124.3),ITIH4(-102.6),ITIH4-AS1(-108.0),MUSTN1(-98.3),STIMATE-MUSTN1(-35.7),STIMATE(-35.7),MIR8064(-86.7),SFMBT1(0.0),RFT1(55.2),PRKCD(127.9)	12
rs17718444	3	71499401	4.245e-08	0.96223	0.007	T/C	0.323	0.32	0.984	(53660,2044417,96687.00)-+-+-+--+-+--+-+------+-++-+	23.5	0.1313	3.0154	0.389257	0	rs76204832(0.982/13.9),rs17656627(0.978/7.11),rs62246055(0.974/15.8),rs6549391(0.973/30.5),rs62247167(0.971/34.5),rs6798184(0.965/47.4),rs62247168(0.964/36.3),rs55863231(0.963/42.1),rs6549395(0.963/49.8),rs6789751(0.963/47.3),rs62247169(0.961/36.7),rs62247170(0.961/36.7),rs7638354(0.961/48.9),rs62247173(0.961/37.6),rs57462727(0.961/48.9),rs60405683(0.96/38.7),rs73837358(0.96/41.5),rs60281674(0.96…	71481101	71632401	151.3	rs76204832(0.982/13.9),rs17656627(0.978/7.11),rs62246055(0.974/15.8),rs6549391(0.973/30.5),rs62247167(0.971/34.5),rs6798184(0.965/47.4),rs62247168(0.964/36.3),rs55863231(0.963/42.1),rs6549395(0.963/49.8),rs6789751(0.963/47.3),rs62247173(0.961/37.6),rs62247169(0.961/36.7),rs62247170(0.961/36.7),rs57462727(0.961/48.9),rs7638354(0.961/48.9),rs60405683(0.96/38.7),rs73837358(0.96/41.5),rs60281674(0.96…	71481201	71628401	147.2	/(0.889)rs62246017;Smoking_initiat...(30643251)(1E-10);Smoking_initiat...(30643251)(3E-9);Age_of_smoking_...(30643251)(1E-8);Squamous_cell_carcinoma(26829030)(1E-8)/(0.792)rs36023390;Primary_scleros...(27992413)(2E-8)/(0.79)rs9828629;Multiple_sclerosis(24076602)(2E-10)/(0.651)rs11707890;Non-melanoma_skin_cancer(29739929)(1E-10)/(0.642)rs6779258;Intelligence_(MTAG)(29326435)(2E-10)/(0.639)rs117205…	FOXP1(0.0),MIR1284(41.7)	2
rs4831130	3	116039842	3.925e-08	1.04269	0.0076	T/G	0.753	0.74	0.984	(53604,2044361,96631.00)+-++-++++++++++--++?+++++-++	0	0.8504	3.16702	0.366585	8	rs6810089(0.992/1.5),rs1920191(0.991/2.56),rs9845707(0.816/-2.32),rs17646258(0.621/-1.59),rs1835674(0.62/-1.35),rs6785974(0.62/38.7),rs988803(0.619/45.8),rs9856796(0.619/54.2),rs724115(0.618/48.3),rs7648197(0.618/45.6),rs78034381(0.618/39),rs7627104(0.616/68.3),rs2116308(0.616/67),rs2163504(0.616/66.6),rs9845203(0.611/-2.65),rs28504104(0.6/-3.28),rs4521220(0.599/71.5),rs1920189(0.595/83.1),rs1920…	115951442	116304842	353.4	rs6810089(0.992/1.5),rs1920191(0.991/2.56),rs9845707(0.816/-2.32),rs17646258(0.621/-1.59),rs1835674(0.62/-1.35),rs6785974(0.62/38.7),rs988803(0.619/45.8),rs9856796(0.619/54.2),rs724115(0.618/48.3),rs78034381(0.618/39),rs7648197(0.618/45.6),rs2163504(0.616/66.6),rs7627104(0.616/68.3),rs2116308(0.616/67),rs9845203(0.611/-2.65),rs28504104(0.6/-3.28)	116036562	116108142	71.58	/(0.621)rs17646258;Blood_protein_levels(30072576)(2E-12)/(0.616)rs2116308;Blood_protein_levels(29875488)(8E-12)	LSAMP(0.0),LSAMP-AS1(0.0)	2
rs2087319	4	56461365	1.588e-08	0.95791	0.0076	C/A	0.74	0.744	0.968	(52506,2005278,94489.75)+++?+++-+-+-+-+++-++++--?--+	0	0.5962	0.0684874	0.99533	1	rs12500837(0.985/32.7),rs13132085(0.8/-1.28),rs3805382(0.799/10.2),rs13147861(0.799/15.8),rs11945489(0.795/2.41),rs9790523(0.746/-13.2),rs12641881(0.73/-194),rs13142096(0.729/-28.9),rs13120134(0.729/-180),rs12504300(0.728/-113),rs11133377(0.727/-181),rs12648271(0.72/-93.2),rs3805384(0.639/18.4),rs12649925(0.638/17.1),rs1586555(0.632/-8.09),rs34534635(0.62/-21.8),rs12510400(0.616/-17.9),rs11943206…	56046365	56544265	497.9	rs12500837(0.985/32.7),rs13132085(0.8/-1.28),rs13147861(0.799/15.8),rs3805382(0.799/10.2),rs11945489(0.795/2.41),rs9790523(0.746/-13.2),rs12641881(0.73/-194),rs13142096(0.729/-28.9),rs13120134(0.729/-180),rs12504300(0.728/-113),rs11133377(0.727/-181),rs12648271(0.72/-93.2),rs3805384(0.639/18.4),rs12649925(0.638/17.1),rs1586555(0.632/-8.09),rs34534635(0.62/-21.8),rs11943206(0.616/-24.4),rs7690837(…	56267365	56494065	226.7	/(0.799)rs3805382;Urinary_albumin_excretion(30220432)(4E-8)/(0.612)rs13115570;Height(30595370)(4E-26)/(0.474)rs13132420;Waist-to-hip_ra...(26426971)(2E-8)/(0.474)rs13113518;Height(25282103)(8E-9)/(0.467)rs13127906;Red_blood_cell_count(30595370)(2E-10)/(0.466)rs11724094;Male-pattern_baldness(30573740)(2E-8)	SRD5A3(-172.1),SRD5A3-AS1(-159.6),TMEM165(-119.0),CLOCK(0.0),PDCL2(0.0),NMU(0.0)	6
rs1567288	4	98582985	3.803e-08	0.96425	0.0066	G/A	0.548	0.55	0.981	(53465,2044213,96487.60)++-++++?-+++++++++++++-+-+++	12.7	0.2762	3.7671	0.287737	0	rs10014956(0.958/-1.2),rs3907814(0.935/3.77),rs1911790(0.935/3.24),rs1983166(0.935/0.193),rs1010190(0.935/2.83),rs1508470(0.935/-7.67),rs11097565(0.934/-13.7),rs1508469(0.934/-7.61),rs1508464(0.934/-10.8),rs6832426(0.933/-15),rs2174937(0.933/-30.4),rs12509721(0.933/-28.5),rs997658(0.933/-30.1),rs10008398(0.93/24.3),rs1817220(0.93/32.2),rs3843445(0.93/28.6),rs4092341(0.93/31.3),rs3974914(0.93/22.8…	98434985	99136985	702	rs10014956(0.958/-1.2),rs1010190(0.935/2.83),rs3907814(0.935/3.77),rs1911790(0.935/3.24),rs1508470(0.935/-7.67),rs1983166(0.935/0.193),rs11097565(0.934/-13.7),rs1508464(0.934/-10.8),rs1508469(0.934/-7.61),rs12509721(0.933/-28.5),rs6832426(0.933/-15),rs2174937(0.933/-30.4),rs997658(0.933/-30.1),rs10008398(0.93/24.3),rs1817220(0.93/32.2),rs3843445(0.93/28.6),rs4092341(0.93/31.3),rs3974914(0.93/22.8…	98508385	98907985	399.6	-	STPG2(0.0)	1
rs35518360	4	103146890	1.39e-09	1.07573	0.0121	T/A	0.0828	0.0756	0.947	(52271,2003835,94287.07)-++?----+--------?-??---+?--	0	0.5608	2.74067	0.433359	0	rs35225200(0.993/-0.002),rs13135092(0.816/51.2),rs13107325(0.719/41.8),rs6855246(0.638/-34.4),rs13109272(0.519/146),rs34333163(0.508/136),rs13105581(0.505/81.9),rs13114738(0.482/138),rs13114461(0.482/138),rs13135688(0.482/139),rs13143234(0.481/140),rs1813006(0.463/-145),rs71621626(0.461/199),rs34592089(0.432/-220),rs13127398(0.419/-225),rs13109404(0.416/-250),rs13129951(0.413/228),rs13107511(0.41…	102666890	103388890	722	rs35225200(0.993/-0.002),rs13135092(0.816/51.2),rs13107325(0.719/41.8),rs6855246(0.638/-34.4)	103112490	103198090	85.6	/(0.993)rs35225200;Mean_arterial_p...(29912962)(1E-12);Autism_spectrum...(28540026)(2E-12)/(0.816)rs13135092;HDL_cholesterol...(30698716)(2E-33);HDL_cholesterol...(30698716)(2E-32);HDL_cholesterol...(30698716)(2E-31);HDL_cholesterol...(30698716)(1E-29);Hand_grip_strength(29691431)(3E-26);High_density_li...(29507422)(7E-21);High_density_li...(29507422)(2E-19);HDL_cholesterol...(30670697)(5E-19);In…	SLC39A8(0.0)	1
rs12516488	5	45203199	3.785e-09	1.05306	0.0088	G/A	0.825	0.826	0.994	(52601,1846307,94580.26)-+--+-+--?--------++++-+--+-	0	0.7313	4.78083	0.188567	0	rs10941694(0.999/-5.42),rs1472584(0.998/7.08),rs62367465(0.997/-34.3),rs62367468(0.997/-19.5),rs4566805(0.997/-15.3),rs62367469(0.997/-16.1),rs2877195(0.997/15.4),rs4357042(0.997/-20),rs12520430(0.996/-36.6),rs62367471(0.996/-5.88),rs12517546(0.994/47.3),rs12513513(0.994/25.9),rs1909937(0.994/32.9),rs75856200(0.994/-15),rs16902068(0.994/52.3),rs111280793(0.994/38),rs62367474(0.994/18),rs62367473(…	44961199	46283199	1322	rs10941694(0.999/-5.42),rs1472584(0.998/7.08),rs62367465(0.997/-34.3),rs62367468(0.997/-19.5),rs62367469(0.997/-16.1),rs4566805(0.997/-15.3),rs2877195(0.997/15.4),rs4357042(0.997/-20),rs12520430(0.996/-36.6),rs62367471(0.996/-5.88),rs16902068(0.994/52.3),rs111280793(0.994/38),rs62367474(0.994/18),rs12517546(0.994/47.3),rs62367473(0.994/13),rs12513513(0.994/25.9),rs1909937(0.994/32.9),rs75856200(0…	44989199	45282799	293.6	/(0.992)rs12522910;Age_at_first_se...(27089180)(3E-12)/(0.971)rs62369913;Smoking_cessation_(MTAG)(30643251)(5E-10)/(0.947)rs4493682;Educational_att...(27225129)(2E-10)/(0.933)rs62367520;Smoking_initiat...(30643251)(1E-10);Age_of_smoking_...(30643251)(1E-9)/(0.698)rs62369897;Height(30595370)(1E-8)/(0.675)rs6885307;Age_at_first_birth(27798627)(2E-10);Age_at_first_birth(27798627)(4E-8)	HCN1(1.9)	1
rs3899258	5	50256551	4.938e-09	1.05085	0.0085	G/A	0.782	0.792	0.989	(48531,1621557,86551.93)-+-+----+----+?-----+--+++--	0	0.711	-	-	0	rs11954488(0.907/-3.45),rs62367363(0.863/-23.1),rs11950927(0.863/-9.9),rs17817135(0.863/-30),rs62367361(0.862/-33.6),rs11948423(0.862/-26),rs62367362(0.862/-29.1),rs11948018(0.862/-34.1),rs7715136(0.862/-28),rs7709942(0.858/-50.4),rs58452227(0.858/-35.3),rs62365557(0.856/-58),rs6898567(0.856/-58.2),rs62365555(0.853/-61.2),rs62365528(0.852/-70.6),rs1967229(0.852/-73.4),rs60164252(0.845/-51.2),rs13…	50162751	50322451	159.7	rs11954488(0.907/-3.45),rs11950927(0.863/-9.9),rs17817135(0.863/-30),rs62367363(0.863/-23.1),rs62367361(0.862/-33.6),rs11948018(0.862/-34.1),rs11948423(0.862/-26),rs62367362(0.862/-29.1),rs7715136(0.862/-28),rs58452227(0.858/-35.3),rs7709942(0.858/-50.4),rs62365557(0.856/-58),rs6898567(0.856/-58.2),rs62365555(0.853/-61.2),rs62365528(0.852/-70.6),rs1967229(0.852/-73.4),rs60164252(0.845/-51.2),rs13…	50168251	50280451	112.2	-	PARP8(-64.2),LINC02106(0.0)	2
rs254779	5	88019629	1.53e-09	0.9606	0.0067	T/C	0.419	0.421	0.988	(53549,2044306,96576.00)--------+----+-+-?+?--------	0	0.6637	0.568999	0.903491	0	rs42850(0.998/-0.155),rs34320(0.998/1.9),rs34318(0.99/7.52),rs625970(0.99/22.7),rs601942(0.99/12.2),rs13158247(0.99/11),rs616391(0.99/19.2),rs587490(0.99/12.9),rs618298(0.99/18.8),rs663046(0.99/16.9),rs588282(0.99/13),rs676096(0.99/16.3),rs628158(0.99/22.2),rs187270(0.99/7.24),rs1705565(0.989/28.8),rs647983(0.989/28.4),rs2247885(0.989/28.4),rs2431391(0.989/27),rs651666(0.989/29.1),rs601499(0.989/…	87968829	88269629	300.8	rs42850(0.998/-0.155),rs34320(0.998/1.9),rs587490(0.99/12.9),rs618298(0.99/18.8),rs34318(0.99/7.52),rs663046(0.99/16.9),rs588282(0.99/13),rs676096(0.99/16.3),rs625970(0.99/22.7),rs628158(0.99/22.2),rs601942(0.99/12.2),rs187270(0.99/7.24),rs13158247(0.99/11),rs616391(0.99/19.2),rs1705565(0.989/28.8),rs651666(0.989/29.1),rs647983(0.989/28.4),rs601499(0.989/33.1),rs2247885(0.989/28.4),rs35148765(0.9…	87981029	88065629	84.6	/(0.953)rs454214;Major_depressive_disorder(27479909)(1E-9);Depression(29942085)(4E-8)/(0.952)rs185291;Educational_att...(30595370)(8E-26)/(0.952)rs254781;Cognitive_perfo...(30038396)(1E-28);Intelligence_(MTAG)(29326435)(3E-21)/(0.95)rs34316;Educational_att...(30038396)(5E-43);Intelligence(29942086)(3E-14)/(0.944)rs606393;Self-reported_m...(30038396)(9E-21);Highest_math_class_taken(30038396)(1E-16…	LINC00461(0.0),MIR9-2(-6.9),MEF2C-AS2(0.0),MEF2C(0.0)	4
rs67839857	5	91013369	7.631e-09	1.04227	0.0072	G/A	0.692	0.691	0.994	(52888,1848338,95149.05)--------?-+------++++---+-++	0	0.8247	0.852804	0.8368	0	rs13360208(1/-1.2),rs10058517(1/4.64),rs7706875(1/-3.04),rs62375763(1/2.03),rs1809814(1/-6.9),rs62375762(1/-2.59),rs2088290(1/-7.33),rs10078565(1/-4.99),rs6866368(1/-6.44),rs10447159(1/1.35),rs10447160(1/1.52),rs903878(1/-6.72),rs9765070(0.999/-11.1),rs62375765(0.999/7.21),rs11747618(0.999/-11.4),rs7716248(0.999/-8.35),rs7734608(0.999/-8.1),rs7716872(0.999/-8),rs62374747(0.999/-17),rs10053671(0.9…	90801369	91076169	274.8	rs10447159(1/1.35),rs13360208(1/-1.2),rs10058517(1/4.64),rs10447160(1/1.52),rs7706875(1/-3.04),rs903878(1/-6.72),rs62375763(1/2.03),rs1809814(1/-6.9),rs62375762(1/-2.59),rs2088290(1/-7.33),rs10078565(1/-4.99),rs6866368(1/-6.44),rs10053671(0.999/-12.5),rs10155626(0.999/-7.65),rs17648061(0.999/-11.5),rs6452965(0.999/-11.9),rs17581699(0.999/-11.4),rs7734973(0.999/-7.76),rs17581814(0.999/-10.8),rs976…	90801369	91075869	274.5	-	-	0
rs4990036	6	31323506	1.449e-11	0.92988	0.0108	T/C	0.119	0.123	0.985	(52206,1780004,93903.68)-+-------??--+--+?-?+-----+-	0	0.9888	2.68334	0.443066	0	rs2596495(1/-0.09),rs2523607(0.999/-0.716),rs3094012(0.924/111),rs2523593(0.923/3.2),rs2853999(0.922/2.57),rs2523573(0.922/5.48),rs2156874(0.921/12.5),rs2523584(0.92/4.38),rs2844531(0.919/29.7),rs2596545(0.919/5.87),rs2844530(0.919/29.9),rs2596565(0.918/29.8),rs2523571(0.915/6.18),rs2596547(0.915/6.14),rs3132473(0.914/84.8),rs9267092(0.912/90.7),rs2596500(0.909/-2.24),rs2923008(0.908/-6.6),rs2853…	28323506	32883506	4560	rs2596495(1/-0.09),rs2523607(0.999/-0.716),rs3094012(0.924/111),rs2523593(0.923/3.2),rs2853999(0.922/2.57),rs2523573(0.922/5.48),rs2156874(0.921/12.5),rs2523584(0.92/4.38),rs2844531(0.919/29.7),rs2596545(0.919/5.87),rs2844530(0.919/29.9),rs2596565(0.918/29.8),rs2523571(0.915/6.18),rs2596547(0.915/6.14),rs3132473(0.914/84.8),rs9267092(0.912/90.7),rs2596500(0.909/-2.24),rs2923008(0.908/-6.6),rs2853…	30769506	32285506	1516	/(0.999)rs2523607;Diffuse_large_B...(25261932)(2E-10)/(0.918)rs2596565;Rheumatoid_arth...(24532677)(9E-9)/(0.909)rs2596500;Schizophrenia(26198764)(8E-20);Lung_cancer_in_...(28604730)(2E-15)/(0.898)rs2922994;Marginal_zone_lymphoma(25569183)(2E-9)/(0.898)rs3094013;Polymyositis(26362759)(6E-76)/(0.896)rs2442735;Cardiometabolic...(27668658)(2E-46)/(0.891)rs4143332;Primary_scleros...(23603763)(1E-250)…	HCG20(-513.5),LINC00243(-475.1),LINC02570(-457.6),DDR1(-405.6),MIR4640(-414.8),GTF2H4(-391.6),VARS2(-379.3),SFTA2(-373.6),MUCL3(-351.5),HCG21(-350.9),MUC21(-315.8),MUC22(-270.3),HCG22(-245.9),C6orf15(-193.2),PSORS1C1(-165.6),CDSN(-185.3),PSORS1C2(-166.7),CCHCR1(-147.5),TCF19(-141.5),POU5F1(-135.0),PSORS1C3(-119.4),HCG27(-101.8),HLA-C(-33.6),LINC02571(-4.1),HLA-B(0.0),MIR6891(0.0),MICA-AS1(0.0),MI…	118
rs9479138	6	152215199	2.406e-08	1.03967	0.007	T/G	0.339	0.34	0.975	(52646,2005804,94710.89)+++?-++-+++-++++++-+--+++--+	0	0.7396	2.4962	0.475978	0	rs11756123(0.999/2.88),rs11155821(0.999/0.523),rs4869748(0.995/10.2),rs2347867(0.994/14.7),rs4870060(0.991/16.2),rs12204714(0.985/20.1),rs4305732(0.982/25.2),rs3757323(0.963/-13.2),rs2347923(0.885/12.2),rs4870062(0.88/22.4),rs6557171(0.88/19.4),rs4870063(0.785/29.4),rs1913475(0.785/30.6),rs6927072(0.783/42.5),rs6911230(0.782/48.2),rs9371563(0.777/46.5),rs9371564(0.776/46.9),rs3020408(0.773/49.3),…	152187799	152265499	77.7	rs11756123(0.999/2.88),rs11155821(0.999/0.523),rs4869748(0.995/10.2),rs2347867(0.994/14.7),rs4870060(0.991/16.2),rs12204714(0.985/20.1),rs4305732(0.982/25.2),rs3757323(0.963/-13.2),rs2347923(0.885/12.2),rs4870062(0.88/22.4),rs6557171(0.88/19.4),rs4870063(0.785/29.4),rs1913475(0.785/30.6),rs6927072(0.783/42.5),rs6911230(0.782/48.2),rs9371563(0.777/46.5),rs9371564(0.776/46.9),rs3020408(0.773/49.3),…	152201199	152264499	63.3	/(0.999)rs11756123;Educational_att...(27225129)(6E-11)/(0.999)rs11155821;Educational_att...(30595370)(3E-12)/(0.994)rs2347867;Age_at_first_birth(27798627)(1E-10);Age_at_first_birth(27798627)(2E-9)/(0.982)rs4305732;Educational_att...(30038396)(3E-23)/(0.88)rs6557171;Educational_att...(30038396)(5E-25)	ESR1(0.0)	1
rs9886111	7	88418451	8.594e-09	0.95983	0.0071	G/C	0.701	0.711	0.992	(53337,2044094,96364.00)++++-+++++-++++-+?+??+-++-+-	38.4	0.02741	7.3502	0.0615351	0	rs10248441(0.932/-1.92),rs3915188(0.932/-2.5),rs10952930(0.925/12),rs4727185(0.916/10.4),rs3890882(0.845/-12.7),rs2246562(0.845/-16.6),rs2519953(0.845/-16.4),rs4728772(0.845/-14.9),rs2718405(0.845/-16.3),rs2519947(0.843/-19.8),rs10266690(0.81/23.5),rs10237276(0.81/23.5),rs2373393(0.809/30),rs13222208(0.808/20.7),rs16868336(0.808/20.1),rs10229796(0.808/22),rs4727188(0.808/21.2),rs4352770(0.792/-10…	88240451	88564451	324	rs10248441(0.932/-1.92),rs3915188(0.932/-2.5),rs10952930(0.925/12),rs4727185(0.916/10.4),rs2718405(0.845/-16.3),rs3890882(0.845/-12.7),rs2246562(0.845/-16.6),rs2519953(0.845/-16.4),rs4728772(0.845/-14.9),rs2519947(0.843/-19.8),rs10237276(0.81/23.5),rs10266690(0.81/23.5),rs2373393(0.809/30),rs13222208(0.808/20.7),rs4727188(0.808/21.2),rs16868336(0.808/20.1),rs10229796(0.808/22),rs4352770(0.792/-10…	88311451	88546451	235	/(0.702)rs4727189;Smoking_initiat...(30643251)(6E-10);Smoking_initiat...(30643251)(3E-8)	ZNF804B(0.0),TEX47(0.0)	2
rs11768238	7	135227513	2.276e-08	0.96012	0.0073	G/A	0.661	0.661	0.998	(48136,1618341,86000.16)+-+-+?++++++++?+++--?---+?--	25.6	0.1254	-	-	11	rs4732129(0.993/-2.36),rs6966898(0.844/-6.34),rs7791133(0.829/9.58),rs55908246(0.815/8.78),rs9690610(0.781/-10.7),rs6974975(0.78/-16.9),rs2718162(0.645/-21.1),rs2551761(0.607/-59.6),rs2696888(0.607/-57.1),rs2348775(0.602/-28),rs3812275(0.594/-163),rs2551767(0.594/-88.5),rs2696881(0.594/-108),rs2696880(0.594/-112),rs2696884(0.594/-82.9),rs2551763(0.593/-64.6),rs2551773(0.593/-107),rs2551778(0.593/…	135051513	135272313	220.8	rs4732129(0.993/-2.36),rs6966898(0.844/-6.34),rs7791133(0.829/9.58),rs55908246(0.815/8.78),rs9690610(0.781/-10.7),rs6974975(0.78/-16.9),rs2718162(0.645/-21.1),rs2551761(0.607/-59.6),rs2696888(0.607/-57.1),rs2348775(0.602/-28)	135167913	135237093	69.18	/(0.829)rs7791133;Educational_att...(27225129)(2E-9);Educational_att...(27225129)(1E-8)	CNOT4(0.0),NUP205(0.0)	2
rs2198140	8	35039646	2.175e-09	0.95897	0.007	T/C	0.496	0.513	0.979	(48531,1621557,86551.93)------+------+?-+--+---+-++-	0	0.9109	-	-	0	rs4739393(0.867/2.14),rs6468310(0.866/7.51),rs6999084(0.866/-2.59),rs13255011(0.835/12.1),rs1451360(0.828/26.6),rs6997817(0.826/27.5),rs9297235(0.825/35.4),rs28377889(0.825/34.7),rs1376512(0.825/41),rs12546992(0.825/33.7),rs10954979(0.825/36.5),rs4739300(0.825/39.3),rs1376510(0.822/45.5),rs1349490(0.819/38.5),rs10113220(0.686/179),rs1919336(0.686/191),rs1919355(0.686/178),rs10108964(0.686/184),rs…	34893646	35314646	421	rs4739393(0.867/2.14),rs6999084(0.866/-2.59),rs6468310(0.866/7.51),rs13255011(0.835/12.1),rs1451360(0.828/26.6),rs6997817(0.826/27.5),rs10954979(0.825/36.5),rs9297235(0.825/35.4),rs28377889(0.825/34.7),rs4739300(0.825/39.3),rs1376512(0.825/41),rs12546992(0.825/33.7),rs1376510(0.822/45.5),rs1349490(0.819/38.5),rs1528716(0.686/183),rs10113220(0.686/179),rs1590092(0.686/182),rs1919337(0.686/190),rs1…	35020546	35284646	264.1	/(0.685)rs6468316;Blood_protein_levels(30072576)(1E-8);Chronotype(30696823)(3E-8)/(0.679)rs1919346;Morningness(30804565)(1E-8)/(0.579)rs871994;Insomnia(30804565)(5E-9)/(0.385)rs13280010;Self-reported_m...(30038396)(4E-8)	UNC5D(3.3)	1
rs13262595	8	143316970	1.306e-11	0.95657	0.0066	G/A	0.552	0.561	0.989	(53608,2042771,96586.18)+++++-++++-++-+-+-++-+-++?-+	28.9	0.08193	10.8452	0.0125933	0	rs4129585(0.996/-4.04),rs10098073(0.854/-7.47),rs8180995(0.679/9.27),rs4976981(0.627/-1.2),rs13438979(0.621/0.451),rs4976953(0.621/-2.53),rs7465167(0.621/-1.89),rs4976982(0.62/-0.445),rs34643171(0.62/0.415),rs4325022(0.62/-1.72),rs10464987(0.62/3.31),rs7828451(0.62/1.12),rs4976978(0.62/-2.7),rs59554395(0.62/-0.567),rs7832212(0.619/6.05),rs10110368(0.619/3.82),rs7828173(0.619/0.946),rs12545056(0.6…	143297270	143515970	218.7	rs4129585(0.996/-4.04),rs10098073(0.854/-7.47),rs8180995(0.679/9.27),rs4976981(0.627/-1.2),rs7465167(0.621/-1.89),rs13438979(0.621/0.451),rs4976953(0.621/-2.53),rs4976982(0.62/-0.445),rs7828451(0.62/1.12),rs4976978(0.62/-2.7),rs59554395(0.62/-0.567),rs10464987(0.62/3.31),rs34643171(0.62/0.415),rs4325022(0.62/-1.72),rs7822538(0.619/6.14),rs7832212(0.619/6.05),rs10110368(0.619/3.82),rs11991896(0.61…	143309500	143333270	23.77	/(0.996)rs4129585;Schizophrenia(25056061)(2E-15);Schizophrenia(26198764)(8E-14);Schizophrenia(30285260)(4E-13);Systolic_blood_pressure(30224653)(1E-12);Autism_spectrum...(28540026)(2E-12);Feeling_nervous(29500382)(1E-10);Schizophrenia(23974872)(2E-10);Feeling_tense(29500382)(8E-10);Anxiety/tension...(30867560)(2E-8);Depressive_symptoms(30643256)(2E-8);Neuroticism(30643256)(2E-8);Positive_affect(3…	LINC00051(0.0),TSNARE1(0.0)	2
rs6474628	9	11080045	1.891e-08	1.0379	0.0066	T/G	0.579	0.585	0.999	(53549,2044306,96576.00)++-+++-+-+-++-+++?+?-+++++--	0	0.5655	0.656262	0.88344	0	rs10959515(0.999/-1.18),rs13295429(0.999/0.587),rs10738212(0.999/-1.27),rs12380689(0.998/1.5),rs10738208(0.997/-2.35),rs10733220(0.997/-1.88),rs10738207(0.997/-3.33),rs10733221(0.997/-1.85),rs6474627(0.996/-0.273),rs2890938(0.996/-3.64),rs7862872(0.996/-3.26),rs10119772(0.996/-3.27),rs6474626(0.995/-0.293),rs10733218(0.994/-2.07),rs10733219(0.994/-2.04),rs7858495(0.993/-4.52),rs1120792(0.993/-3.7…	10940045	11605045	665	rs10959515(0.999/-1.18),rs13295429(0.999/0.587),rs10738212(0.999/-1.27),rs12380689(0.998/1.5),rs10738208(0.997/-2.35),rs10738207(0.997/-3.33),rs10733221(0.997/-1.85),rs10733220(0.997/-1.88),rs2890938(0.996/-3.64),rs7862872(0.996/-3.26),rs10119772(0.996/-3.27),rs6474627(0.996/-0.273),rs6474626(0.995/-0.293),rs10733218(0.994/-2.07),rs10733219(0.994/-2.04),rs1120791(0.993/-3.73),rs7866289(0.993/-2.9…	10971045	11098945	127.9	/(0.77)rs4271063;Well-being_spec...(30643256)(3E-8)	-	0
rs78587207	11	57654991	5.276e-12	0.95218	0.0071	T/G	0.681	0.677	0.987	(52271,2003835,94287.07)---?+---++-------?-??----?--	0	0.4595	2.00083	0.572234	0	rs2509808(0.999/-0.386),rs2509805(0.999/-4.2),rs11601320(0.993/-12.4),rs7117205(0.992/-13.1),rs682503(0.992/-14),rs6591434(0.981/-10.7),rs12807357(0.98/1.91),rs673344(0.98/2.15),rs589914(0.977/6.04),rs644883(0.977/8.53),rs7936998(0.956/-16),rs71484468(0.955/-22.2),rs79260745(0.954/-42),rs7932091(0.954/-36.9),rs11229148(0.954/-33.5),rs11570190(0.949/-94.5),rs17455520(0.949/-115),rs35808061(0.949/-…	57300991	57823991	523	rs2509808(0.999/-0.386),rs2509805(0.999/-4.2),rs11601320(0.993/-12.4),rs7117205(0.992/-13.1),rs682503(0.992/-14),rs6591434(0.981/-10.7),rs12807357(0.98/1.91),rs673344(0.98/2.15),rs589914(0.977/6.04),rs644883(0.977/8.53),rs7936998(0.956/-16),rs71484468(0.955/-22.2),rs79260745(0.954/-42),rs7932091(0.954/-36.9),rs11229148(0.954/-33.5),rs11570190(0.949/-94.5),rs17455520(0.949/-115),rs35808061(0.949/-…	57404991	57681791	276.8	/(0.999)rs2509805;Depression(30718901)(5E-16)/(0.992)rs7117205;Neurociticism(29500382)(6E-10)/(0.981)rs6591434;Red_blood_cell_count(30595370)(7E-9)/(0.98)rs673344;Neuroticism(29255261)(1E-10)/(0.954)rs7932091;Highest_math_class_taken(30038396)(9E-23)/(0.949)rs12807250;Self-reported_m...(30038396)(7E-33);Self-reported_m...(30038396)(2E-28)/(0.945)rs12790196;Highest_math_cl...(30038396)(1E-33);Educ…	SERPING1(-222.7),MIR130A(-196.2),YPEL4(-187.6),CLP1(-175.7),ZDHHC5(-136.3),MED19(-125.2),TMX2(-96.5),TMX2-CTNND1(-18.3),SELENOH(-94.0),BTBD18(-85.7),CTNND1(-18.0)	11
rs10877425	12	60751330	1.615e-11	0.95256	0.0072	G/A	0.513	0.516	0.985	(45363,1188432,80608.14)+++?+--+??++++?++?+??++-+---	29.1	0.1048	-	-	0	rs1504459(0.862/-15.3),rs1504464(0.862/-8.15),rs10877422(0.862/-12.5),rs1319633(0.862/-1.28),rs1504463(0.862/-8.28),rs10877424(0.862/-6.89),rs1021887(0.859/-24.9),rs10784046(0.859/-22.3),rs10784045(0.859/-25.9),rs1604866(0.859/-23),rs7968490(0.854/-29.8),rs7975549(0.854/-28.4),rs7974622(0.848/-32.4),rs2655842(0.831/18.3),rs2731491(0.831/18.3),rs2731488(0.831/19.4),rs2655888(0.83/8.11),rs2655886(0…	60259330	61286330	1027	rs10877422(0.862/-12.5),rs1319633(0.862/-1.28),rs1504459(0.862/-15.3),rs1504463(0.862/-8.28),rs10877424(0.862/-6.89),rs1504464(0.862/-8.15),rs10784046(0.859/-22.3),rs1021887(0.859/-24.9),rs10784045(0.859/-25.9),rs1604866(0.859/-23),rs7968490(0.854/-29.8),rs7975549(0.854/-28.4),rs7974622(0.848/-32.4),rs2655842(0.831/18.3),rs2731491(0.831/18.3),rs2731488(0.831/19.4),rs2655893(0.83/14.5),rs2655888(0…	60476330	60795030	318.7	/(0.628)rs1119988;General_risk_to...(30643258)(1E-12)	-	0
rs4904738	14	42179732	1.484e-09	0.9605	0.0067	T/C	0.558	0.553	0.984	(52590,2005748,94654.89)---?---+---+-------?--++-+--	2.6	0.426	1.6803	0.641323	0	rs10132715(0.833/2.37),rs11846556(0.833/3.29),rs10149052(0.801/-36.7),rs8020581(0.788/-83.6),rs72684563(0.788/-87.2),rs8003822(0.776/-86.3),rs8013655(0.775/-89.8),rs6572099(0.775/-89.7),rs10131184(0.767/-13.6),rs10140527(0.765/-14.3),rs2121708(0.763/-33.2),rs8010939(0.759/-25.2),rs8009740(0.759/-25.2),rs1956450(0.748/-97.8),rs1950829(0.748/-81.8),rs10483526(0.748/-92.9),rs1137567(0.747/-102),rs19…	41940732	42312732	372	rs11846556(0.833/3.29),rs10132715(0.833/2.37),rs10149052(0.801/-36.7),rs72684563(0.788/-87.2),rs8020581(0.788/-83.6),rs8003822(0.776/-86.3),rs8013655(0.775/-89.8),rs6572099(0.775/-89.7),rs10131184(0.767/-13.6),rs10140527(0.765/-14.3),rs2121708(0.763/-33.2),rs8010939(0.759/-25.2),rs8009740(0.759/-25.2),rs1956450(0.748/-97.8),rs1950829(0.748/-81.8),rs10483526(0.748/-92.9),rs1137567(0.747/-102),rs19…	42044732	42183022	138.29	/(0.718)rs61990288;Depression(30718901)(2E-31)/(0.713)rs1950835;Well-being_spec...(30643256)(2E-8);Positive_affect(30643256)(4E-8)/(0.71)rs1111179;Depressive_symptoms(30643256)(3E-8);Neuroticism(30643256)(3E-8)/(0.26)rs61990287;Chronotype(30696823)(6E-9)	LRFN5(0.0)	1
rs4702	15	91426560	9.072e-10	1.04144	0.0066	G/A	0.455	0.449	0.984	(52541,2002232,94506.91)-+-?+--+--+--+---+--+--+-?+?	3.1	0.4185	1.2901	0.731485	7	rs6224(0.717/-3.02),rs8039305(0.709/-4.02),rs11539637(0.704/1.73),rs2071382(0.703/1.64),rs7177338(0.701/2.08),rs1894401(0.701/2.48),rs7183988(0.701/2.03),rs17514846(0.681/-10),rs6226(0.581/-1.99),rs6227(0.402/-1.33),rs2071410(0.398/-5.62),rs8032315(0.397/-8.26),rs8027450(0.396/-8.17),rs35346340(0.394/1.31),rs1894400(0.389/2.4),rs7497304(0.387/2.62),rs4932373(0.386/2.73),rs2521501(0.378/10.8),rs15…	91398560	91437360	38.8	rs6224(0.717/-3.02),rs8039305(0.709/-4.02),rs11539637(0.704/1.73),rs2071382(0.703/1.64),rs7177338(0.701/2.08),rs1894401(0.701/2.48),rs7183988(0.701/2.03),rs17514846(0.681/-10)	91416560	91429040	12.48	/(0.717)rs6224;Balding_type_1(30595370)(5E-11)/(0.709)rs8039305;Hypertension(30487518)(7E-9)/(0.704)rs11539637;Schizophrenia(30285260)(4E-9)/(0.703)rs2071382;Systolic_blood_pressure(30578418)(2E-32);Pulse_pressure(30578418)(2E-19);Male-pattern_baldness(30573740)(1E-13);Coronary_artery...(28714975)(7E-13)/(0.701)rs1894401;Medication_use_...(31015401)(6E-19)/(0.701)rs7183988;Medication_use_...(3101…	FURIN(0.0),FES(0.0),MAN2A2(0.0),HDDC3(0.0),UNC45A(0.0)	5
rs3027160	17	8057572	5.347e-09	1.0497	0.0083	T/C	0.775	0.782	0.996	(48156,1619588,86128.11)+++++-++++++++?++?-??+++-?++	0	0.9778	-	-	0	rs3027169(0.987/1.24),rs150491398(0.987/16.5),rs72479723(0.981/19.2),rs7223859(0.981/23.3),17:8076667_T_G(0.981/19.1),rs3027172(0.98/-1.85),rs56346215(0.98/19.3),rs11655996(0.976/37.2),rs117347460(0.95/39.6),rs113668968(0.949/41.4),rs113170630(0.932/46.4),rs11651453(0.931/46.1),rs11650444(0.908/48.7),rs75664430(0.889/7.21),rs11651993(0.886/58.2),rs11078735(0.885/59.3),rs12451139(0.884/62.1),rs302…	8036572	8220572	184	rs3027169(0.987/1.24),rs150491398(0.987/16.5),rs72479723(0.981/19.2),rs7223859(0.981/23.3),17:8076667_T_G(0.981/19.1),rs56346215(0.98/19.3),rs3027172(0.98/-1.85),rs11655996(0.976/37.2),rs117347460(0.95/39.6),rs113668968(0.949/41.4),rs113170630(0.932/46.4),rs11651453(0.931/46.1),rs11650444(0.908/48.7),rs75664430(0.889/7.21),rs11651993(0.886/58.2),rs11078735(0.885/59.3),rs3027246(0.884/73.7),rs1422…	8036572	8202572	166	/(0.873)rs3027234;Telomere_length(23001564)(2E-8)/(0.746)rs78296773;Self-reported_m...(30038396)(6E-15);Self-reported_m...(30038396)(2E-14)/(0.705)rs7503199;Sleep_duration(30846698)(7E-9)/(0.613)rs8069739;Diastolic_blood_pressure(30224653)(2E-11)/(0.604)rs11653623;Systolic_blood_pressure(30595370)(4E-8)/(0.394)rs6503091;Neuroticism(30595370)(8E-9)/(0.301)rs58356259;Morningness(30804565)(2E-9)/(0.…	ALOX12B(-16.5),MIR4314(-16.1),ALOXE3(0.0),HES7(0.0),PER1(0.0),MIR6883(0.0),VAMP2(0.0),TMEM107(0.0),SNORD118(0.0),MIR4521(0.0),BORCS6(0.0),AURKB(0.5),LINC00324(16.4),CTC1(20.6),PFAS(45.0),SLC25A35(83.5),RANGRF(84.4),ARHGEF15(106.0),ODF4(135.6)	19
rs1555466	20	20965369	8.418e-09	1.04896	0.0083	T/C	0.218	0.224	0.996	(48479,1619911,86451.11)++++++---+++++?+++++-++--?++	13.4	0.2694	-	-	0	rs6106326(0.994/4.14),rs9974016(0.976/3.54),rs911644(0.976/0.382),rs6035750(0.975/4.5),rs6035749(0.975/2.34),rs6113093(0.974/3.94),rs1555468(0.974/2.07),rs6047191(0.734/14.3),rs911645(0.729/17.2),rs2145966(0.728/14.9),rs755963(0.727/17),rs6106328(0.724/19.3),rs6113101(0.673/27.3),rs6035759(0.673/27.8),rs6035764(0.667/30),rs6035763(0.667/29.8),rs6035765(0.667/30.6),rs2208658(0.667/30.2),rs6047202(…	20962409	21004769	42.36	rs6106326(0.994/4.14),rs9974016(0.976/3.54),rs911644(0.976/0.382),rs6035750(0.975/4.5),rs6035749(0.975/2.34),rs6113093(0.974/3.94),rs1555468(0.974/2.07),rs6047191(0.734/14.3),rs911645(0.729/17.2),rs2145966(0.728/14.9),rs755963(0.727/17),rs6106328(0.724/19.3),rs6113101(0.673/27.3),rs6035759(0.673/27.8),rs6035764(0.667/30),rs6035763(0.667/29.8),rs2208658(0.667/30.2),rs6035765(0.667/30.6),rs6035766(…	20965369	20998569	33.2	-	-	0
rs4931	20	43530234	4.997e-08	0.96089	0.0073	C/A	0.278	0.279	0.993	(53553,2042716,96531.18)++++++-++++++++++?++++-++?-+	0	0.9836	3.16252	0.367241	0	rs2267848(0.997/-6.03),rs6017442(0.997/-2.9),rs6017443(0.997/-2.02),rs6031851(0.997/-10.7),rs16989474(0.997/-7.51),rs6031860(0.997/2.15),rs6031859(0.997/-0.555),rs6031849(0.996/-15.9),rs2284266(0.996/-13),rs6031853(0.996/-8.06),rs16989481(0.995/4.67),rs6031848(0.994/-16),rs2072726(0.994/8.36),rs16989483(0.987/6.97),rs6031847(0.984/-16),rs3761188(0.983/3.05),rs6031858(0.981/-1.27),rs12481468(0.981…	43446034	43551634	105.6	rs6031851(0.997/-10.7),rs16989474(0.997/-7.51),rs6031860(0.997/2.15),rs2267848(0.997/-6.03),rs6031859(0.997/-0.555),rs6017442(0.997/-2.9),rs6017443(0.997/-2.02),rs2284266(0.996/-13),rs6031853(0.996/-8.06),rs6031849(0.996/-15.9),rs16989481(0.995/4.67),rs6031848(0.994/-16),rs2072726(0.994/8.36),rs16989483(0.987/6.97),rs6031847(0.984/-16),rs3761188(0.983/3.05),rs6031858(0.981/-1.27),rs12481468(0.981…	43503234	43551234	48	/(0.987)rs16989483;Height(30595370)(2E-25)/(0.98)rs2284265;Blood_protein_levels(30072576)(3E-11)/(0.979)rs8356;Body_mass_index(30595370)(2E-8)/(0.295)rs2425670;Menarche_(age_at_onset)(30595370)(4E-8)/(0.295)rs2072727;Chronotype(30696823)(4E-15);Morning_person(30696823)(4E-15);Morning_person(30595370)(4E-9);Morningness(30804565)(3E-8);Sleep_duration(30846698)(4E-8)	YWHAB(0.0),PABPC1L(0.0),TOMM34(0.0),STK4-AS1(12.2),STK4(14.9)	5

## Sheet: 3 Significant SNPs all (sub)-a
Supplementary Table 3: List of all SNPs (SNP) that were significant in either the main GWAS meta-analysis or at least one sub-analysis (Subgroup 2-4 merged (full excl. 23andMe), Subgroup 1 (23andMe), MTAG 1 (23andMe), Subgroup 2 (Clinical), MTAG 2 (Clinical), Subgroup 3 (Biobanks), MTAG 3 (biobanks), Subgroup 4 (Comorbid), MTAG 4 (Comorbid), and GenomicSEM common-factor GWAS), their correpsonding…
					Main GWAS meta-analysis			Subgroup 2-4 merged (full excl. 23andMe)			Subgroup 1 (23andMe)			MTAG 1 (23andMe)			Subgroup 2 (Clinical)			MTAG 2 (Clinical)			Subgroup 3 (Biobanks)			MTAG 3 (Biobanks)			Subgroup 4 (Comorbid)			MTAG 4 (Comorbid)			GenomicSEM common-factor
N independent significant hits					30			1			7			24			2			19			0			11			0			20			20
SNP	CHR	BP	A1/A2	LDregion	P	BETA	SE	P	BETA	SE	P	BETA	SE	P	BETA	SE	P	BETA	SE	P	BETA	SE	P	BETA	SE	P	BETA	SE	P	BETA	SE	P	BETA	SE	P	BETA	SE
rs514130	1	37163132	C/T	1	1.513e-07	-0.037604	0.0072	0.008694	-0.0306035	0.0117	4.17451e-06	-0.0419015	0.00908423	2.81235e-08	-0.0191545	0.00344957	1.679e-06	-0.103595	0.0216	1.37155e-08	-0.0321607	0.00566519	0.9053	0.00210221	0.0174	2.14796e-06	-0.0213171	0.00449824	0.8074	-0.00560427	0.0228	2.67921e-08	-0.0277069	0.00498218	5.40117e-08	-0.0624757	0.0114896
rs218985	1	37169665	C/T	1	7.906e-08	-0.0379988	0.0071	0.01309	-0.0281012	0.0113	1.07088e-06	-0.0442607	0.00905231	2.45283e-08	-0.0190834	0.00342205	4.669e-06	-0.0992017	0.0217	1.51469e-08	-0.0318303	0.00562384	0.9789	-0.00039992	0.0164	2.21566e-06	-0.0209782	0.00443261	0.8931	-0.0030952	0.0423	2.24851e-08	-0.0277072	0.00495505	2.92234e-08	-0.0631902	0.0113938
rs11263940	1	37182486	T/C	1	7.23e-09	-0.0430954	0.0074	0.003866	-0.0384993	0.0133	5.23439e-07	-0.0451576	0.00897807	-	-	-	-	-	-	-	-	-	-	-	-	-	-	-	0.9954	9.9995e-05	0.023	-	-	-	-	-	-
rs6660196	1	168874798	T/G	2	4.863e-08	0.0394995	0.0072	0.09151	0.0214995	0.0127	4.32221e-08	0.0480292	0.00878746	-	-	-	-	-	-	-	-	-	-	-	-	-	-	-	0.1397	0.0315956	0.0214	-	-	-	-	-	-
rs11125759	2	58913399	G/A	3	1.789e-08	-0.0398017	0.0071	0.0002186	-0.0473013	0.0128	1.68926e-05	-0.036551	0.00848918	-	-	-	-	-	-	-	-	-	-	-	-	-	-	-	0.02941	0.0459003	0.0211	-	-	-	-	-	-
rs9287859	2	166450259	G/A	4	9.829e-09	-0.0413013	0.0072	1.674e-05	-0.0563992	0.0131	5.46942e-05	-0.0347966	0.00863482	-	-	-	-	-	-	-	-	-	-	-	-	-	-	-	7.724e-05	-0.0845997	0.0214	-	-	-	-	-	-
rs1551336	2	166460479	C/T	4	2.163e-08	0.0370998	0.0066	1.04e-05	0.0467023	0.0106	0.000268964	0.0309037	0.00848795	8.01696e-10	0.0197669	0.00321696	0.0001354	0.0773036	0.0202	9.50926e-10	0.0326489	0.00533703	0.59	0.00830439	0.0154	3.15594e-07	0.0213115	0.00416738	5.446e-05	0.0842951	0.0223	4.65411e-10	0.0283027	0.00454272	6.63825e-09	0.0624414	0.0107661
rs203768	2	200901427	T/C	5	6.138e-09	-0.0499048	0.0086	4.849e-07	-0.0686965	0.0136	0.000690132	-0.0376129	0.0110436	2.17099e-08	-0.0235358	0.00420449	5.486e-06	-0.0874979	0.0193	1.67365e-07	-0.036768	0.00702704	5.486e-06	-0.0874979	0.0158	8.7468e-09	-0.0301378	0.00523826	0.04041	-0.0546965	0.0267	1.43816e-07	-0.0306353	0.00582387	4.10988e-08	-0.0765352	0.0139508
rs11928552	3	48739883	T/C	6	2.979e-11	0.0465973	0.007	3.725e-05	0.0475036	0.0115	1.93906e-07	0.0460264	0.00882609	6.7185e-11	0.0219615	0.00336482	0.3076	0.0215951	0.0212	2.02401e-09	0.0331051	0.00552133	0.009457	0.0458974	0.0177	1.77825e-09	0.0262966	0.00437048	0.0003856	0.0772051	0.0218	1.12245e-10	0.0301021	0.00466738	1.00292e-10	0.0727621	0.0112521
rs7626445	3	49114544	T/C	6	1.743e-11	-0.0458974	0.0068	0.0002787	-0.0397975	0.0109	1.24583e-08	-0.0498717	0.00874119	3.06447e-11	-0.0221926	0.00334053	0.04301	-0.0319965	0.0158	8.40164e-10	-0.0337761	0.00550356	0.04301	-0.0319965	0.0172	3.09842e-09	-0.0256093	0.00432129	0.001525	-0.0683966	0.0216	3.53638e-11	-0.0308322	0.00465581	3.5141e-11	0.0729909	0.0110204
rs9840050	3	49133310	G/A	6	2.013e-11	-0.0458974	0.0069	0.0003445	-0.0392015	0.011	1.123e-08	-0.0502251	0.00877531	5.62689e-11	-0.0219636	0.00335152	0.204	-0.0271968	0.0214	1.33079e-09	-0.0334727	0.00552023	0.04959	-0.0310986	0.0158	5.17295e-09	-0.0252762	0.00432699	0.002016	-0.0665993	0.0216	6.4432e-11	-0.0304492	0.00466078	3.85578e-11	0.0730394	0.0110506
rs2564930	3	53017307	T/C	7'	3.411e-11	-0.0465048	0.007	2.189e-06	-0.0540022	0.0114	2.33471e-06	-0.0418878	0.00888929	8.56606e-12	-0.0231816	0.00339471	0.03114	-0.036498	0.0169	2.05841e-11	-0.0379394	0.00566106	0.03114	-0.036498	0.0165	4.46803e-10	-0.0273601	0.00438692	0.01997	-0.0513963	0.0221	1.93519e-11	-0.0323348	0.0048183	5.61759e-11	-0.0747021	0.0113987
rs891369	3	53136551	G/A	7'	0.0008016	-0.0243029	0.0073	0.0001901	-0.0447045	0.012	0.169578	0.0125234	0.00911075	6.68394e-05	-0.0140385	0.00352085	2.046e-08	0.88373	0.022	9.31159e-06	-0.0255287	0.00575933	0.7635	-0.00560427	0.0185	0.000481284	-0.0161864	0.00463665	0.3623	-0.0204985	0.0225	8.61141e-05	-0.0194691	0.00495811	0.000353941	-0.0413982	0.0115889
rs17718444	3	71499401	T/C	8	4.245e-08	-0.0385018	0.007	6.768e-05	-0.0454035	0.0114	0.000119337	-0.0342444	0.00891618	7.77496e-09	-0.0196251	0.00339931	0.1926	-0.0214995	0.0165	1.29324e-08	-0.0322242	0.00566633	0.1926	-0.0214995	0.0167	3.99849e-07	-0.022469	0.00443261	0.00881	-0.0601004	0.023	9.06112e-09	-0.0283921	0.00493996	3.28636e-08	0.062759	0.0113582
rs76204832	3	71513336	C/A	8	5.32e-08	0.0381047	0.007	9.016e-05	0.0441987	0.0113	0.000119777	0.0342362	0.00891606	7.71986e-09	0.0195977	0.00339385	0.0003194	0.0773036	0.0215	1.03773e-08	0.032381	0.00565662	0.3178	0.0163022	0.0163	5.99279e-07	0.0220494	0.00441744	0.007004	0.0617052	0.0227	7.59322e-09	0.0284824	0.0049301	3.21364e-08	0.0627078	0.0113408
rs4831130	3	116039842	T/G	9	3.925e-08	0.0418039	0.0076	0.001142	0.0393023	0.0121	8.53896e-06	0.0434616	0.00979759	1.19599e-07	0.0195218	0.00368746	0.01453	0.0426954	0.0175	1.66243e-06	0.0291136	0.00607717	0.01453	0.0426954	0.0169	8.84096e-07	0.0230151	0.00468183	0.007832	0.0636975	0.0239	1.90883e-07	0.0271351	0.00521028	8.33502e-08	-0.0653641	0.0121954
rs2087319	4	56461365	C/A	10	1.588e-08	-0.0430015	0.0076	0.002188	-0.0382004	0.0125	1.93834e-06	-0.0459275	0.00961881	2.37212e-08	-0.020435	0.00366061	0.08642	-0.0319965	0.0187	1.42321e-07	-0.0316531	0.00601515	0.08642	-0.0319965	0.0153	3.75431e-07	-0.024488	0.00481951	0.07538	-0.0423984	0.0238	3.46936e-08	-0.0283859	0.00514617	2.46059e-08	-0.0678368	0.0121658
rs1567288	4	98582985	G/A	11	3.803e-08	-0.0364047	0.0066	3.432e-06	-0.0493043	0.0106	0.000863011	-0.0282016	0.00846102	2.15043e-08	-0.0179117	0.00319884	0.002922	-0.0456042	0.0153	4.30971e-08	-0.0290208	0.00529802	0.002922	-0.0456042	0.0153	7.1702e-08	-0.0222431	0.00412915	0.0612	-0.0395	0.0211	7.30437e-08	-0.0242362	0.00450193	8.07016e-08	0.0575596	0.0107276
rs35225200	4	103146888	A/C	12	1.526e-09	-0.0728972	0.0121	0.0003735	-0.0769998	0.0216	1.24727e-06	-0.0710775	0.0145417	8.75184e-10	-0.0357968	0.00583899	0.0002851	-0.142705	0.0393	1.7526e-09	-0.0590365	0.00980801	0.1595	-0.0444013	0.0316	3.34117e-08	-0.0446432	0.0080838	0.2103	-0.0567016	0.0229	1.42172e-09	-0.057564	0.00951	2.36427e-09	-0.116426	0.0194999
rs35518360	4	103146890	T/A	12	1.39e-09	0.0729995	0.0121	0.0003787	0.0769026	0.0216	1.12557e-06	0.0713253	0.0145309	-	-	-	0.1587	0.0444954	0.0316	-	-	-	0.1587	0.0444954	0.0175	-	-	-	0.2108	0.0565977	0.0452	-	-	-	2.19722e-09	-0.116597	0.0194897
rs143950837	4	119499490	C/T	13	5.866e-08	-0.0788019	0.0145	1.151e-05	-0.0982966	0.0224	0.000780999	-0.0645998	0.0190674	1.71231e-08	-0.0396929	0.00703924	0.005521	-0.125495	0.0452	4.14086e-08	-0.0603483	0.011003	0.04291	-0.0660031	0.0326	3.23914e-07	-0.0456647	0.00893814	0.002265	-0.129097	0.025	2.68905e-08	-0.0503094	0.00904753	5.87358e-08	-0.127595	0.0235301
rs12516488	5	45203199	G/A	14	3.785e-09	0.0517002	0.0088	0.0209	0.0333961	0.0145	1.30528e-08	0.0623871	0.0110399	6.24427e-08	0.0228413	0.00422076	0.01358	0.0536962	0.0217	9.52854e-07	0.0344851	0.00703614	0.01358	0.0536962	0.0193	2.13432e-07	0.0291504	0.00561963	0.6255	0.0139975	0.0287	1.4609e-07	0.0328751	0.00625309	1.1212e-08	0.0794667	0.0139139
rs75089238	5	45231509	G/A	14	7.405e-08	-0.051904	0.0096	0.3234	-0.0172012	0.0174	5.155e-09	-0.0671005	0.0115644	-	-	-	0.3972	-0.0235993	0.0278	-	-	-	-	-	-	-	-	-	0.9616	-0.00150113	0.0303	-	-	-	-	-	-
rs3899258	5	50256551	G/A	15	4.938e-09	0.0495994	0.0085	0.04565	0.0298986	0.015	8.83604e-09	0.0588214	0.0102785	-	-	-	-	-	-	-	-	-	-	-	-	-	-	-	0.5001	0.016902	0.0251	-	-	-	-	-	-
rs254779	5	88019629	T/C	16	1.53e-09	-0.0401972	0.0067	3.76e-05	-0.0440982	0.0107	8.78941e-06	-0.0377611	0.00850285	2.04108e-09	-0.0193293	0.0032245	0.01161	-0.0389034	0.0154	1.00396e-08	-0.0306655	0.0053517	0.01161	-0.0389034	0.0301	2.40934e-08	-0.0232528	0.00416739	0.03244	-0.0456997	0.0213	4.76852e-09	-0.0269236	0.00459835	3.3494e-09	-0.0636799	0.0107686
rs34320	5	88021527	T/G	16	1.953e-09	-0.0403013	0.0067	4.105e-05	-0.0449032	0.011	9.95468e-06	-0.0374994	0.00849517	2.71796e-09	-0.0193359	0.00325095	0.02654	-0.0462953	0.0209	1.66012e-08	-0.0304535	0.00539559	0.006666	-0.0437968	0.0161	2.02983e-08	-0.0236611	0.00421808	0.03289	-0.045499	0.0213	6.95596e-09	-0.0268223	0.00463093	5.22544e-09	-0.0631882	0.0108202
5:91001855_C_A	5	91001855	C/A	17	8.862e-09	0.042197	0.0073	0.0006112	0.0425038	0.0124	3.64632e-06	0.0420461	0.0091028	1.32827e-08	0.0199375	0.00350866	0.03759	0.0493043	0.0237	6.56651e-08	0.0309656	0.00573157	0.02694	0.0418955	0.0189	9.67749e-08	0.0247607	0.0046432	0.1025	0.036996	0.0229	2.76978e-08	0.0268075	0.00482549	-	-	-
rs67839857	5	91013369	G/A	17	7.631e-09	0.041401	0.0072	0.0005727	0.0399993	0.0116	3.29592e-06	0.042218	0.00909913	2.36509e-08	0.0193483	0.00346562	0.0116	0.0435027	0.0172	1.4452e-07	0.030345	0.00576966	0.0116	0.0435027	0.0154	1.19527e-07	0.0239133	0.00451687	0.1686	0.0307995	0.0224	5.77226e-08	0.0264954	0.00488329	1.96752e-08	0.0644102	0.0114714
rs35506517	6	26044864	T/C	18	2.391e-10	0.0851037	0.0134	1.867e-07	0.1124	0.0216	6.86452e-05	0.0677984	0.0171826	7.40463e-11	0.0412221	0.00632995	0.009665	0.108899	0.0421	4.53537e-10	0.0682339	0.0109448	0.007025	0.0900998	0.0334	2.40351e-09	0.0480449	0.00805058	0.0001509	0.144298	0.0381	1.50998e-10	0.0531164	0.00829379	4.28673e-10	0.135786	0.0217494
rs3134792	6	31312326	T/G	19	1.479e-11	0.0746992	0.0111	4.883e-05	0.0743001	0.0183	5.35444e-08	0.0749366	0.0138987	6.11551e-11	0.0340686	0.00520856	0.204	0.0428008	0.0337	1.6398e-09	0.0524039	0.00869055	0.004322	0.0851985	0.0299	1.19416e-09	0.0395788	0.00650857	0.004706	0.0900998	0.0319	1.34603e-10	0.0445602	0.00693881	6.55435e-11	0.115292	0.0176543
rs9265961	6	31315501	G/A	19'	2.149e-07	0.0389995	0.0075	0.1547	0.0175023	0.0123	4.438e-08	0.051844	0.00950509	5.45339e-08	0.0191128	0.00351606	0.07004	0.0413951	0.0229	2.47771e-07	0.030488	0.00590924	0.08232	-0.0335051	0.0193	5.86232e-05	0.0181614	0.00451969	0.004614	0.0633034	0.0224	9.10732e-09	0.0280214	0.00487619	3.78318e-08	-0.0654337	0.0118956
rs4990036	6	31323506	T/C	19	1.449e-11	-0.0726997	0.0108	1.725e-05	-0.0774979	0.018	1.42474e-07	-0.0699863	0.0134083	5.96546e-11	-0.0325202	0.00496901	0.002163	-0.092203	0.0301	1.43637e-09	-0.0511969	0.00846042	0.002163	-0.092203	0.0316	7.13951e-10	-0.0390504	0.00633631	0.003417	-0.091896	0.0314	1.53598e-10	-0.0440802	0.00688564	7.13576e-11	0.111875	0.0171646
rs9479138	6	152215199	T/G	20	2.406e-08	0.0389034	0.007	0.001009	0.0372958	0.0113	6.68325e-06	0.0399034	0.00884405	7.62024e-08	0.0182034	0.00338611	0.02144	0.0392976	0.0171	9.74045e-07	0.0275551	0.00562715	0.02144	0.0392976	0.0153	6.35728e-07	0.0217027	0.00435795	0.007329	0.0577033	0.0215	1.17107e-07	0.0248779	0.00469575	5.09076e-08	0.0606452	0.0111314
rs3915188	7	88415956	A/G	21	1.067e-08	-0.040201	0.007	2.337e-06	-0.0532953	0.0113	0.000392719	-0.0319364	0.00899355	2.80583e-09	-0.0203688	0.00342761	0.07295	-0.0390007	0.0217	1.88839e-08	-0.0315569	0.00561318	0.02694	-0.036303	0.0164	1.03856e-07	-0.0237534	0.00446505	7.574e-06	-0.0997005	0.0219	3.48427e-09	-0.0284158	0.00481054	1.27446e-08	-0.0649192	0.0114105
rs9886111	7	88418451	G/C	21	8.594e-09	-0.0409991	0.0071	1.512e-06	-0.0551005	0.0115	0.000425689	-0.0321569	0.00910898	-	-	-	0.02428	-0.0374981	0.0167	-	-	-	0.02428	-0.0374981	0.0169	-	-	-	5.681e-06	-0.1028	0.0226	-	-	-	1.00093e-08	-0.066338	0.0115762
rs4727185	7	88428840	A/G	21	9.626e-09	-0.0404987	0.0071	2.824e-06	-0.053	0.0113	0.000322779	-0.0325485	0.00903477	3.15803e-09	-0.0203197	0.00343054	0.07672	-0.0385953	0.0218	2.09813e-08	-0.0315034	0.00562188	0.03739	-0.0341985	0.0164	1.41213e-07	-0.0235455	0.00447321	4.108e-06	-0.102999	0.0224	3.54493e-09	-0.028425	0.00481442	1.04879e-08	-0.065568	0.0114576
rs11768238	7	135227513	G/A	22	2.276e-08	-0.040697	0.0073	0.004336	-0.0370998	0.013	1.51748e-06	-0.0423312	0.00878576	-	-	-	-	-	-	-	-	-	-	-	-	-	-	-	0.008786	-0.0582029	0.0222	-	-	-	-	-	-
rs2198140	8	35039646	T/C	23	2.175e-09	-0.0418955	0.007	0.006169	-0.0335981	0.0123	7.24164e-08	-0.0458994	0.00852527	-	-	-	-	-	-	-	-	-	-	-	-	-	-	-	0.3035	-0.0213994	0.0208	-	-	-	-	-	-
rs9297235	8	35075019	T/C	23	9.061e-09	-0.037598	0.0065	0.002044	-0.032203	0.0104	9.86729e-07	-0.0411186	0.00839938	8.46158e-09	-0.018342	0.00318493	0.03222	-0.0430954	0.0201	4.67798e-08	-0.0287648	0.00526525	0.1449	-0.0219963	0.0151	3.06573e-07	-0.0211236	0.00412622	0.05489	-0.0399032	0.0209	1.018e-08	-0.025765	0.00449831	1.03798e-08	-0.0602182	0.0105196
rs4129585	8	143312933	A/C	24	1.382e-11	0.0442027	0.0065	9.99e-10	0.0639039	0.0105	0.000164975	0.0315568	0.00837247	2.81859e-13	0.0233666	0.00319969	2.528e-07	0.103801	0.0201	2.18766e-13	0.0387634	0.00528343	0.02141	0.0347985	0.0151	5.05536e-11	0.0272327	0.00414545	0.0002475	0.0765031	0.021	6.40167e-13	0.0324617	0.00451381	9.5924e-12	0.0736416	0.0108098
rs13262595	8	143316970	G/A	24	1.306e-11	-0.0444013	0.0066	6.902e-10	-0.0648978	0.0105	0.00018662	-0.0313433	0.0083846	4.45739e-13	-0.0231637	0.00319901	0.02007	-0.0355028	0.0153	3.24033e-13	-0.0384846	0.00528343	0.02007	-0.0355028	0.0161	7.04751e-11	-0.0269942	0.00414045	0.000217	-0.0772051	0.0209	1.0226e-12	-0.0321719	0.00451381	9.91601e-12	0.0738472	0.0108476
rs6474628	9	11080045	T/G	25	1.891e-08	0.0371994	0.0066	0.0005113	0.0366951	0.0106	9.6955e-06	0.0374725	0.00847871	1.17226e-08	0.0183795	0.00322238	0.1319	0.0231011	0.0153	5.87616e-08	0.0289581	0.00534033	0.1319	0.0231011	0.0171	4.55752e-07	0.0210788	0.00417894	0.007498	0.0558982	0.0209	1.30508e-08	0.0258222	0.00454184	2.01103e-08	-0.0597614	0.0106507
rs4838077	9	126477127	T/C	26	1.126e-07	-0.0456042	0.0086	1.462e-06	-0.0646985	0.0134	0.00393719	-0.0323771	0.0111939	5.28158e-08	-0.0227138	0.00417414	2.501e-05	-0.110395	0.0262	4.22998e-08	-0.0371991	0.00678695	0.001473	-0.0618004	0.0194	7.77165e-08	-0.0280921	0.00522901	0.3702	-0.023697	0.0264	2.54877e-07	-0.0295693	0.00573707	2.18318e-07	-0.0723433	0.0139577
rs11793462	9	127891018	C/A	27	6.842e-08	0.0358979	0.0066	1.735e-06	0.0518996	0.0108	0.00180672	0.0262446	0.00841445	6.98417e-09	0.0187191	0.00323227	0.003136	0.060201	0.0204	1.53334e-08	0.0303679	0.00536745	0.07711	0.028595	0.0162	2.52474e-07	0.0217126	0.00421125	9.15e-05	0.0820021	0.0209	8.63294e-09	0.0264552	0.00459642	5.94139e-08	0.0583594	0.0107663
rs7117205	11	57641883	T/C	28	5.428e-12	-0.0490012	0.0071	5.984e-07	-0.0570996	0.0114	1.3636e-06	-0.0438327	0.00905359	9.60148e-13	-0.024583	0.00344488	0.0003889	-0.0777994	0.0219	4.10009e-12	-0.039345	0.00567447	0.03859	-0.0350988	0.017	1.43336e-10	-0.0285665	0.00445495	0.0008397	-0.073204	0.0218	1.58488e-12	-0.0338248	0.00478641	8.29418e-12	-0.0791243	0.0115791
rs78587207	11	57654991	T/G	28	5.276e-12	-0.0490012	0.0071	7.085e-07	-0.0568984	0.0115	1.15993e-06	-0.0441421	0.00905702	1.14991e-12	-0.0245371	0.00345046	0.03287	-0.036301	0.017	5.46298e-12	-0.0391906	0.00568557	0.03287	-0.036301	0.0187	1.47279e-10	-0.0285661	0.00445777	0.0008758	-0.073204	0.022	1.96432e-12	-0.0337068	0.00478995	8.66272e-12	-0.0791343	0.0115911
rs674094	11	57665336	A/C	28	8.785e-12	0.0494004	0.0072	2.036e-06	0.0555009	0.0117	8.06323e-07	0.0455415	0.0092062	1.16372e-12	0.0248571	0.00349627	0.0005396	0.0774979	0.0224	5.20201e-12	0.0397326	0.00575839	0.08055	0.0301994	0.0173	2.78944e-10	0.0282193	0.00447212	0.0007102	0.0759959	0.0224	1.50376e-12	0.0344101	0.00486421	1.08508e-11	0.0800322	0.0117786
rs10877390	12	60453576	C/T	29	4.885e-10	0.0416035	0.0067	0.000585	0.0374018	0.0109	1.87006e-07	0.0440506	0.00845709	5.3054e-10	0.0200274	0.00322513	0.00101	0.0672006	0.0204	1.65515e-09	0.0321696	0.00533628	0.08532	0.0279983	0.0163	1.36361e-08	0.0237995	0.00419161	0.3009	0.0217038	0.021	1.03785e-09	0.027836	0.00456068	7.67952e-10	0.0660352	0.010735
rs4382947	12	60475057	G/A	30	1.017e-09	0.0416025	0.0068	5.855e-05	0.0446004	0.0111	3.92556e-06	0.039821	0.00863629	6.39943e-10	0.020087	0.00325018	0.0009	0.0693022	0.0209	1.81428e-09	0.0323903	0.00538616	0.03651	0.034498	0.0165	1.18412e-08	0.0241409	0.00423377	0.1005	0.0355961	0.0217	1.42003e-09	0.0280055	0.00462657	1.82146e-09	0.0662083	0.0110109
rs10877425	12	60751330	G/A	31	1.615e-11	-0.0486022	0.0072	0.000436	-0.0490012	0.0139	9.15838e-09	-0.0485249	0.00844463	-	-	-	-	-	-	-	-	-	-	-	-	-	-	-	0.001069	0.0687982	0.021	-	-	-	-	-	-
rs2655879	12	60794991	C/T	31'	4.623e-10	0.0423023	0.0068	0.001495	0.0350968	0.011	5.54902e-08	0.0467171	0.00861042	4.28104e-10	0.0203794	0.00326414	0.05648	0.0394034	0.0207	4.36109e-09	0.031709	0.00540199	0.2464	0.0189003	0.0163	4.80514e-08	0.0231994	0.00425024	0.006815	0.0589011	0.021	3.74053e-10	0.0292509	0.00466933	5.02607e-10	0.0678049	0.0109041
rs8003822	14	42093431	A/G	32	2.005e-09	0.0393023	0.0065	0.0001423	0.0399032	0.0105	3.54961e-06	0.0389058	0.00839001	1.99223e-10	0.0202524	0.00318337	0.0002468	0.0733991	0.02	3.83007e-10	0.0329547	0.00526366	0.4938	0.0104039	0.0152	6.73072e-08	0.0222092	0.00411418	0.004658	0.0593042	0.0208	1.44422e-10	0.0288452	0.00449922	9.71836e-10	0.0649598	0.0106248
rs4904738	14	42179732	T/C	32'	1.484e-09	-0.0403013	0.0067	1.463e-05	-0.0469029	0.0108	1.82814e-05	-0.036195	0.00844177	7.80455e-10	-0.0198545	0.00322897	0.03242	-0.0347985	0.0163	1.92147e-09	-0.0319265	0.00531727	0.03242	-0.0347985	0.017	1.53108e-08	-0.0236961	0.00418804	0.0348	-0.0443039	0.021	1.6613e-09	-0.0274731	0.00455768	2.44553e-09	-0.0641553	0.0107552
rs11856716	15	47482687	G/A	33	0.02463	-0.0174005	0.0078	3.941e-05	-0.0573961	0.014	0.967205	0.000383125	0.00931933	-	-	-	2.936e-08	0.88329	0.0224	-	-	-	-	-	-	-	-	-	0.1443	-0.0326027	0.0223	-	-	-	-	-	-
rs4702	15	91426560	G/A	34	9.072e-10	0.0406044	0.0066	0.001273	0.0350968	0.0109	1.55514e-07	0.0439025	0.00836521	1.26226e-09	0.0195765	0.00322399	0.09951	0.026603	0.0161	1.85841e-08	0.0299538	0.0053254	0.09951	0.026603	0.0217	5.92549e-08	0.022738	0.0041944	0.005649	0.0586996	0.0212	1.38798e-09	0.0275805	0.00455359	1.40232e-09	0.0643866	0.0106333
rs3027160	17	8057572	T/C	35	5.347e-09	0.0485044	0.0083	2.1e-05	0.0635005	0.0149	2.81376e-05	0.0418002	0.0100159	-	-	-	-	-	-	-	-	-	-	-	-	-	-	-	0.03707	0.0523992	0.0251	-	-	-	-	-	-
rs56346215	17	8076917	A/C	35	5.39e-08	0.0426988	0.0078	0.0005903	0.0432989	0.0126	2.33625e-05	0.042262	0.0100258	3.79784e-08	0.0209391	0.00380711	0.0231	0.0553969	0.0244	1.42766e-07	0.0334006	0.00634792	0.07594	0.0322959	0.0182	6.44477e-07	0.0249255	0.00500774	0.04	0.0513986	0.0452	5.59986e-08	0.0293487	0.00540379	-	-	-
rs1555466	20	20965369	T/C	36	8.418e-09	0.0477992	0.0083	0.002458	0.0441987	0.0146	1.01582e-06	0.0495771	0.0100994	-	-	-	-	-	-	-	-	-	-	-	-	-	-	-	0.1969	0.0318003	0.0247	-	-	-	-	-	-
rs4931	20	43530234	C/A	37	4.997e-08	-0.0398953	0.0073	3.804e-06	-0.0548006	0.0118	0.000939179	-0.0307312	0.00930819	2.6783e-08	-0.0197556	0.00355235	0.004552	-0.0480984	0.0169	8.36313e-08	-0.0316189	0.00590002	0.004552	-0.0480984	0.0163	1.38569e-07	-0.0243526	0.00462351	0.007033	-0.0652001	0.0242	6.93975e-08	-0.0281178	0.00521402	9.51621e-08	0.0633063	0.0118646
rs2836950	21	40604429	G/C	38	2.238e-07	-0.0388032	0.0075	0.4322	-0.0110982	0.0142	1.877e-08	-0.0494545	0.00881475	-	-	-	0.643	0.010505	0.0226	-	-	-	-	-	-	-	-	-	0.06026	-0.0408012	0.0217	-	-	-	-	-	-
rs138354	22	41272143	T/C	39	5.296e-08	-0.0355961	0.0065	2.43e-06	-0.0492007	0.0104	0.00140194	-0.0267639	0.00838108	5.7623e-08	-0.0173223	0.00319245	0.002431	-0.0613968	0.0203	1.26828e-07	-0.0279623	0.00529251	0.0002051	-0.0560022	0.0151	4.64269e-08	-0.0225245	0.00412198	0.2503	-0.0238044	0.0207	3.10428e-07	-0.0230875	0.00451191	1.85791e-07	-0.0551828	0.0105856

## Sheet: 4 GCTA-COJO
Supplementary Table 4. Conditional and joint analysis (COJO) of the OCD genome-wide significant variants. The sample size is 37,015 cases and 948,616 controls. GCTA-COJO outputs only the SNPs with independent signals. Columns are Chr = chromosome, SNP = single-nucleotide polymorphism (or insertion/deletion), bp = physical position, refA = the effect allele, freq = frequency of the effect allele i…
Chr	SNP	bp	refA	freq	b	se	p	n	freq_geno	bJ	bJ_se	pJ	LD_r
1	rs11263940	37182486	T	0.689971	-0.0430954	0.00744887	7.23e-09	1868230	0.639906	-0.0430954	0.00744894	7.23e-09	0
1	rs6660196	168874798	T	0.641884	0.0394995	0.00723932	4.86e-08	1840640	0.623496	0.0394995	0.00723937	4.86e-08	0
2	rs11125759	58913399	G	0.556379	-0.0398017	0.00706799	1.79e-08	1798330	0.589272	-0.0398017	0.00706805	1.79e-08	0
2	rs9287859	166450259	G	0.39	-0.0413013	0.00720331	9.83e-09	1796330	0.379741	-0.0413013	0.00720338	9.83e-09	0
2	rs203768	200901427	T	0.817177	-0.0499048	0.0085851	6.14e-09	2013750	0.822165	-0.0499048	0.00858517	6.14e-09	0
3	rs7626445	49114544	T	0.653822	-0.0458974	0.0068238	1.74e-11	2103930	0.643191	-0.0448409	0.00682583	5.06e-11	0.0245829
3	rs2564930	53017307	T	0.344847	-0.0465048	0.0070168	3.41e-11	1993400	0.350419	-0.0454015	0.00701888	9.9e-11	0
3	rs17718444	71499401	T	0.320077	-0.0385018	0.00702544	4.25e-08	2064360	0.287298	-0.0385018	0.00702548	4.25e-08	0
3	rs4831130	116039842	T	0.740332	0.0418039	0.00760874	3.93e-08	1992390	0.758427	0.0418039	0.0076088	3.93e-08	0
4	rs2087319	56461365	C	0.743898	-0.0430015	0.0076085	1.59e-08	2010580	0.769665	-0.0430015	0.00760855	1.59e-08	0
4	rs1567288	98582985	G	0.549949	-0.0364047	0.00661932	3.8e-08	2044720	0.503994	-0.0362621	0.00661941	4.3e-08	-0.0036839
4	rs35518360	103146890	T	0.075783	0.0729995	0.0120528	1.39e-09	2179320	0.0584493	0.0727639	0.012053	1.57e-09	0
5	rs12516488	45203199	G	0.825972	0.0517002	0.00877267	3.79e-09	2004460	0.82944	0.0489491	0.00878687	2.54e-08	0.0586802
5	rs3899258	50256551	G	0.791709	0.0495994	0.00847962	4.94e-09	1870060	0.785816	0.0469177	0.00849335	3.31e-08	0
5	rs254779	88019629	T	0.420949	-0.0401972	0.00665388	1.53e-09	2054700	0.442745	-0.040079	0.00665397	1.71e-09	-0.0031099
5	rs67839857	91013369	G	0.691028	0.041401	0.00716725	7.63e-09	2021740	0.716673	0.0412678	0.00716734	8.52e-09	0
6	rs4990036	31323506	T	0.122886	-0.0726997	0.0107657	1.45e-11	1775010	0.141643	-0.0726997	0.0107658	1.45e-11	0
6	rs9479138	152215199	T	0.339974	0.0389034	0.00697201	2.41e-08	2032930	0.378837	0.0389034	0.00697206	2.41e-08	0
7	rs9886111	88418451	G	0.710746	-0.0409991	0.00712238	8.59e-09	2126180	0.70545	-0.0409991	0.00712244	8.6e-09	0
7	rs11768238	135227513	G	0.661	-0.040697	0.00728085	2.28e-08	1866720	0.672843	-0.040697	0.00728091	2.28e-08	0
8	rs2198140	35039646	T	0.512506	-0.0418955	0.00700106	2.18e-09	1810710	0.526812	-0.0418955	0.00700113	2.18e-09	0
8	rs13262595	143316970	G	0.56077	-0.0444013	0.0065605	1.31e-11	2091660	0.557045	-0.0444013	0.00656057	1.31e-11	0
9	rs6474628	11080045	T	0.584847	0.0371994	0.00661712	1.89e-08	2085720	0.5412	0.0371994	0.00661717	1.89e-08	0
11	rs78587207	57654991	T	0.677102	-0.0490012	0.00710374	5.28e-12	2009780	0.699342	-0.0490012	0.00710382	5.28e-12	0
12	rs10877425	60751330	G	0.51589	-0.0486022	0.00721404	1.62e-11	1706010	0.556744	-0.0486022	0.00721413	1.62e-11	0
14	rs4904738	42179732	T	0.553128	-0.0403013	0.00666568	1.48e-09	2019050	0.566157	-0.0403013	0.00666573	1.48e-09	0
15	rs4702	91426560	G	0.449153	0.0406044	0.00662936	9.07e-10	2039270	0.456799	0.0406044	0.00662942	9.08e-10	0
17	rs3027160	8057572	T	0.781798	0.0485044	0.00831125	5.35e-09	1881740	0.799398	0.0485044	0.00831132	5.35e-09	0
20	rs1555466	20965369	T	0.223826	0.0477992	0.00829866	8.42e-09	1853360	0.229956	0.0477992	0.00829874	8.42e-09	0
20	rs4931	43530234	C	0.278974	-0.0398953	0.00731834	5e-08	2058290	0.242443	-0.0398953	0.00731839	5e-08	0

## Sheet: 5 Significant SNPs previous OC
Supplementary Table 5: A list of all SNPs that were significant in previous OCD-related GWASs and their corresponding association results in the current main OCD GWAS analysis. Shown are the SNP, the chromosome (CHR), basepair position on the genome (BP), effect allele and other allele (A1/A2), associated gene (Gene) - if more than one gene is associated with this SNP, it states 'many' (see origi…
					Source analysis					Main GWAS meta-analysis
SNP	CHR	BP	A1/A2	Gene	Phenotype	Reference	P	BETA	SE	P	BETA	SE
rs674094	11	57665336	C/A	many	OCD	Strom et al. 2024 (https://doi.org/10.1101/2024.03.06.24303776)	1.39e-10	-0.055	0.0085	8.785e-12	-0.0494004	0.0072
rs9840050	3	49133310	G/A	CELSR3, many	OCD	Strom et al. 2024 (https://doi.org/10.1101/2024.03.06.24303776)	6.09e-10	-0.05	0.0081	2.013e-11	-0.0458974	0.0069
rs2564930	3	53017307	T/C	many	OCD	Strom et al. 2024 (https://doi.org/10.1101/2024.03.06.24303776)	7.45e-10	-0.051	0.0083	3.411e-11	-0.0465048	0.007
rs2581789	3	53096230	C/T		OCD	Strom et al. 2021	2.138e-08	-0.0856015	0.0155	1.092e-10	-0.0456041	0.0071
rs9265969	6	31315706	G/A	many	OCD	Strom et al. 2024 (https://doi.org/10.1101/2024.03.06.24303776)	2.34e-09	0.072	0.012	5.657e-10	0.0639977	0.0103
rs4702	15	91426560	G/A	many	OCD	Strom et al. 2024 (https://doi.org/10.1101/2024.03.06.24303776)	5.82e-09	0.045	0.0078	9.072e-10	0.0406044	0.0066
rs35518360	4	103146890	T/A	SLC39A8	OCD	Strom et al. 2024 (https://doi.org/10.1101/2024.03.06.24303776)	3.78e-08	0.076	0.0138	1.39e-09	0.0729995	0.0121
rs2198140	8	35039646	T/C	UNC5D	OCD	Strom et al. 2024 (https://doi.org/10.1101/2024.03.06.24303776)	6.39e-09	-0.046	0.0079	2.175e-09	-0.0418955	0.007
rs3899258	5	50256551	G/A	many	OCD	Strom et al. 2024 (https://doi.org/10.1101/2024.03.06.24303776)	6.9e-09	0.055	0.0095	4.938e-09	0.0495994	0.0085
rs10877425	12	60751330	G/A	-	OCD	Strom et al. 2024 (https://doi.org/10.1101/2024.03.06.24303776)	1.14e-10	-0.051	0.0078	1.62e-11	0.0369971	0.0072
rs11953498	5	45240783	G/C	HCN1	OCD	Strom et al. 2024 (https://doi.org/10.1101/2024.03.06.24303776)	3.36e-10	-0.065	0.0103	1.876e-08	-0.0497997	0.0089
rs1922782	2	58916336	T/C	LINC01122	OCD	Strom et al. 2024 (https://doi.org/10.1101/2024.03.06.24303776)	4.89e-08	0.043	0.0079	2.627e-08	0.0389034	0.007
rs6660196	1	168874798	T/G	LINC00970	OCD	Strom et al. 2024 (https://doi.org/10.1101/2024.03.06.24303776)	3.26e-09	0.048	0.0081	4.863e-08	0.0394995	0.0072
rs66818976	5	90900362	G/A	-	OCD	Strom et al. 2024 (https://doi.org/10.1101/2024.03.06.24303776)	1.45e-08	-0.05	0.0088	5.229e-08	-0.0430954	0.0079
rs2836950	21	40604429	G/C	many	OCD	Strom et al. 2024 (https://doi.org/10.1101/2024.03.06.24303776)	2.4e-08	-0.046	0.0082	2.238e-07	-0.0388032	0.0075
rs9821797	3	48718253	T/A		Compulsive factor	Grotzinger et al. 2022	3.61e-09	-	-	1.144e-06	-0.0484972	0.01
rs4460629	1	155135335	T/C	many	OCD	Strom et al. 2024 (https://doi.org/10.1101/2024.03.06.24303776)	3.96e-08	0.043	0.0078	0.0002015	0.0243999	0.0066
rs10265001	7	140665521	C/G	MRPS33 and BRAF	Cross-disorder (signfiicant with SCZ, BIP, ASD, and OCD)	Cross-Disorder Group of the Psychiatric Genomics Consortium 2019	4.93e-09	-	-	0.02272	-0.0193025	0.0085
rs7856850	9	8546095	A/C	PTPRD	Obsessive compulsive symptoms	Burton et al. 2021	2.48e-08	0.14	0.025	0.1231	-0.0127003	0.0083
rs9961367	18	39252337	G/A	PIK3C3	CC-GWAS OCD/ADHD	Peyrot 2021	1.84e-08	0.0237	-	0.3407	0.00679685	0.0071
rs1906252	6	98550289	C/A		Compulsive factor	Grotzinger et al. 2022	7.5679e-09	-	-	0.3472	0.00620074	0.0065
rs4699743	4	100282103	G/A		Compulsive factor	Grotzinger et al. 2022	6.45733e-09	-	-	0.6697	-0.00569619	0.0133
rs6675366	1	198517308	C/T	ATP6V1G3	CC-GWAS OCD/BP	Peyrot 2021	3.91e-08	0.018	-	0.873	0.00260339	0.0163
rs8100480	19	19299079	C/T	MEF2BNB	Obsessive compulsive symptoms	den Braber et al. 2016	2.56e-08	1.4095	-	0.9228	-0.00160128	0.017
rs12568997	1	88867185		PKN2	CC-GWAS OCD/ASD	Peyrot 2021	3.45e-08	0.018	-	-	-	-
rs227378	4	103620385		MANBA	CC-GWAS OCD/ADHD	Peyrot 2021	2.4e-08	-0.0235	-	-	-	-

## Sheet: 6 Significant genes previous O
Supplementary Table 6: Association values for key gene-based tests performed in a separate exome sequencing study of OCD (PMID 34183866) versus the OCD GWAS. We specifically show overlapping summary statistics from genes PMID 34183866 that are loss of function intolerant (pLI>0.995) and have an odds ratio estimate >1 (200 genes total). In this paper, an excess of loss of function variants were ob…
			Genes with probability of loss of function intolerance > 0.995 and effect size estimate > 1 in Halvorsen et al.						Corresponding results in the OCD GWAS
gene_name	ensgid	chr	p_value	estimate	N_Case_Carriers	N_Ctrl_Carriers	perc_case_carriers	perc_ctrl_carriers	mBAT_value	TWAS_value	SMR_value	TWAS_COLOC_value	SMR_HEIDI_value	COND_IND_value	PWAS_value	psyOPS_value	sumscore
RBL2	ENSG00000103479	16	0.00446392	98.3833	2	1	0.158353	0.00863558	0.36952	0.14	NA	0.003	NA	NA	NA	NA	0
HIPK1	ENSG00000163349	1	0.00799907	17.4806	3	2	0.23753	0.0172712	0.00013402	NA	NA	NA	NA	NA	NA	NA	0
CCT6A	ENSG00000146731	7	0.0111732	inf	1	0	0.0791766	0	0.59903	0.964	NA	0.003	NA	NA	NA	NA	0
NRXN3	ENSG00000021645	14	0.0111732	inf	1	0	0.0791766	0	0.359223	0.0132	NA	0.031	NA	NA	NA	NA	0
TFCP2L1	ENSG00000115112	2	0.0111732	inf	1	0	0.0791766	0	0.655611	NA	NA	NA	NA	NA	NA	NA	0
WEE1	ENSG00000166483	11	0.0111732	inf	1	0	0.0791766	0	0.602871	0.0298	NA	0.001	NA	NA	NA	NA	0
PTPRC	ENSG00000081237	1	0.0115822	inf	2	0	0.158353	0	0.00607099	0.341	NA	0.003	NA	NA	NA	NA	0
RABEP1	ENSG00000029725	17	0.0179475	16.5653	3	1	0.23753	0.00863558	0.000171379	0.000321	NA	0.513	NA	NA	8.08e-05	NA	0
DSP	ENSG00000096696	6	0.0194359	13.7228	3	2	0.23753	0.0172712	0.371234	0.053826	NA	0.001	NA	NA	NA	NA	0
ANKRD12	ENSG00000101745	18	0.0207073	10.7876	3	4	0.23753	0.0345423	0.642069	0.1256	NA	0.003	NA	NA	NA	NA	0
TP73	ENSG00000078900	1	0.0218184	inf	2	0	0.158353	0	0.144103	NA	NA	NA	NA	NA	NA	NA	0
AGO4	ENSG00000134698	1	0.0218313	52.5131	2	1	0.158353	0.00863558	0.602958	NA	NA	NA	NA	NA	NA	NA	0
PSIP1	ENSG00000164985	9	0.0293424	inf	2	0	0.158353	0	0.0286734	0.101	NA	0.003	NA	NA	NA	NA	0
SYNGAP1	ENSG00000197283	6	0.030886	7.14942	3	3	0.23753	0.0259067	0.0526624	NA	NA	NA	NA	NA	NA	NA	0
FBXO38	ENSG00000145868	5	0.0325507	31.8976	2	1	0.158353	0.00863558	0.570007	0.556	NA	0.002	NA	NA	NA	NA	0
UBAP2L	ENSG00000143569	1	0.0385692	inf	2	0	0.158353	0	0.0839441	0.191	NA	0	NA	NA	NA	NA	0
SEMA4C	ENSG00000168758	2	0.0467985	11.1825	2	4	0.158353	0.0345423	0.137597	NA	NA	NA	NA	NA	NA	NA	0
PPME1	ENSG00000214517	11	0.0472973	inf	1	0	0.0791766	0	0.251619	0.43	NA	0.001	NA	NA	NA	NA	0
QRICH1	ENSG00000198218	3	0.0648855	inf	1	0	0.0791766	0	6.07242e-10	0.172	NA	0.002	NA	NA	NA	0.3622	2
HSP90B1	ENSG00000166598	12	0.08142	48.3838	1	1	0.0791766	0.00863558	0.0528279	0.146	NA	0.002	NA	NA	NA	NA	0
QSER1	ENSG00000060749	11	0.08142	48.3838	1	1	0.0791766	0.00863558	0.0942695	0.157	NA	0.003	NA	NA	NA	NA	0
SCN3A	ENSG00000153253	2	0.0870124	32.6213	1	1	0.0791766	0.00863558	0.197025	NA	NA	NA	NA	NA	NA	0.702633	0
FLNA	ENSG00000196924	X	0.104323	inf	1	0	0.0791766	0	NA	NA	NA	NA	NA	NA	NA	NA	0
SPAG9	ENSG00000008294	17	0.108906	40.8102	1	1	0.0791766	0.00863558	0.303059	NA	NA	NA	NA	NA	NA	NA	0
ARMCX4	ENSG00000196440	X	0.111022	inf	1	0	0.0791766	0	NA	NA	NA	NA	NA	NA	NA	NA	0
KAT6B	ENSG00000156650	10	0.111022	inf	1	0	0.0791766	0	0.470217	NA	NA	NA	NA	NA	NA	NA	0
NIPBL	ENSG00000164190	5	0.111022	inf	1	0	0.0791766	0	0.0818441	NA	NA	NA	NA	NA	NA	NA	0
PAXIP1	ENSG00000157212	7	0.111022	inf	1	0	0.0791766	0	0.324169	0.357	NA	0.002	NA	NA	NA	NA	0
RNF111	ENSG00000157450	15	0.111022	inf	1	0	0.0791766	0	0.271285	NA	NA	NA	NA	NA	NA	NA	0
TOPBP1	ENSG00000163781	3	0.111022	inf	1	0	0.0791766	0	0.326632	0.647	NA	0.002	NA	NA	NA	NA	0
TTC17	ENSG00000052841	11	0.111022	inf	1	0	0.0791766	0	0.0147466	0.317	NA	0.002	NA	NA	NA	NA	0
FNBP4	ENSG00000109920	11	0.115571	39.429	1	1	0.0791766	0.00863558	0.000369434	0.297	NA	0.007	NA	NA	NA	NA	0
CELSR1	ENSG00000075275	22	0.117977	5.44515	2	3	0.158353	0.0259067	0.00868423	0.945	NA	0.001	NA	NA	NA	NA	0
ARID1B	ENSG00000049618	6	0.120098	26.1132	1	2	0.0791766	0.0172712	0.237283	NA	NA	NA	NA	NA	NA	NA	0
CEP170B	ENSG00000099814	14	0.120955	26.6203	1	1	0.0791766	0.00863558	0.997279	NA	NA	NA	NA	NA	NA	NA	0
CRIM1	ENSG00000150938	2	0.125638	14.5426	1	1	0.0791766	0.00863558	0.696965	0.474	NA	0.001	NA	NA	NA	NA	0
DST	ENSG00000151914	6	0.127512	2.40628	4	15	0.316706	0.129534	0.0885691	NA	NA	NA	NA	NA	NA	NA	0
CACNA1B	ENSG00000148408	9	0.135229	14.6683	1	3	0.0791766	0.0259067	0.893672	0.0312	NA	0.002	NA	NA	NA	NA	0
MARF1	ENSG00000166783	16	0.135229	14.6683	1	3	0.0791766	0.0259067	0.0197185	0.124	NA	0.001	NA	NA	NA	NA	0
GRIK2	ENSG00000164418	6	0.135408	11.5253	1	2	0.0791766	0.0172712	0.0214155	NA	NA	NA	NA	NA	NA	NA	0
POLD3	ENSG00000077514	11	0.136064	16.6202	1	1	0.0791766	0.00863558	0.0766762	0.147	NA	0.002	NA	NA	NA	NA	0
HECTD2	ENSG00000165338	10	0.136605	13.1718	1	1	0.0791766	0.00863558	0.924665	0.662	NA	0.002	NA	NA	NA	NA	0
GRIA1	ENSG00000155511	5	0.149308	inf	1	0	0.0791766	0	0.420698	0.262	NA	0.003	NA	NA	NA	NA	0
LRCH1	ENSG00000136141	13	0.149308	inf	1	0	0.0791766	0	0.461962	0.024892	NA	0.005	NA	NA	NA	NA	0
LRCH2	ENSG00000130224	X	0.149308	inf	1	0	0.0791766	0	NA	NA	NA	NA	NA	NA	NA	NA	0
MAST3	ENSG00000099308	19	0.149308	inf	1	0	0.0791766	0	0.376329	0.841	NA	0.001	NA	NA	NA	NA	0
UBR2	ENSG00000024048	6	0.149308	inf	1	0	0.0791766	0	0.00992444	0.018186	NA	0.024	NA	NA	NA	NA	0
WDR43	ENSG00000163811	2	0.149308	inf	1	0	0.0791766	0	0.0194809	0.0858	NA	0.001	NA	NA	NA	NA	0
XPO5	ENSG00000124571	6	0.149308	inf	1	0	0.0791766	0	0.779755	NA	NA	NA	NA	NA	NA	NA	0
ZMIZ2	ENSG00000122515	7	0.149308	inf	1	0	0.0791766	0	0.0501972	NA	NA	NA	NA	NA	NA	NA	0
ZNF423	ENSG00000102935	16	0.149308	inf	1	0	0.0791766	0	0.109311	0.697	NA	0.001	NA	NA	NA	NA	0
CENPB	ENSG00000125817	20	0.15366	33.2841	1	1	0.0791766	0.00863558	0.110805	0.6	NA	0	NA	NA	NA	NA	0
HDAC5	ENSG00000108840	17	0.15366	33.2841	1	1	0.0791766	0.00863558	0.00104667	NA	NA	NA	NA	NA	NA	NA	0
MORC4	ENSG00000133131	X	0.15366	33.2841	1	1	0.0791766	0.00863558	NA	NA	NA	NA	NA	NA	NA	NA	0
PCDH1	ENSG00000156453	5	0.15366	33.2841	1	1	0.0791766	0.00863558	0.470443	NA	NA	NA	NA	NA	NA	NA	0
SPTBN4	ENSG00000160460	19	0.15366	33.2841	1	1	0.0791766	0.00863558	0.206295	0.369	NA	0.002	NA	NA	NA	NA	0
ZNFX1	ENSG00000124201	20	0.15366	33.2841	1	1	0.0791766	0.00863558	0.698448	0.836	NA	0.002	NA	NA	NA	NA	0
ARHGAP21	ENSG00000107863	10	0.161605	4.06751	2	3	0.158353	0.0259067	0.854313	0.923	NA	0.002	NA	NA	0.02202	NA	0
ATP13A3	ENSG00000133657	3	0.163117	17.411	1	2	0.0791766	0.0172712	0.289728	NA	NA	NA	NA	NA	NA	NA	0
MED15	ENSG00000099917	22	0.163117	17.411	1	2	0.0791766	0.0172712	0.397277	0.121	NA	0.005	NA	NA	NA	NA	0
CACNA1G	ENSG00000006283	17	0.1674	14.6041	1	3	0.0791766	0.0259067	0.014307	0.794	NA	0.008	NA	NA	NA	NA	0
GRID1	ENSG00000182771	10	0.168704	10.7425	1	1	0.0791766	0.00863558	0.305237	0.767	NA	0.002	NA	NA	0.44879	NA	0
SFMBT2	ENSG00000198879	10	0.173271	14.0157	1	1	0.0791766	0.00863558	0.00771894	0.0463	NA	0.006	NA	NA	NA	NA	0
NBEA	ENSG00000172915	13	0.182258	8.51568	1	2	0.0791766	0.0172712	0.768349	NA	NA	NA	NA	NA	NA	NA	0
HERC1	ENSG00000103657	15	0.193818	3.20533	2	4	0.158353	0.0345423	0.0255552	NA	NA	NA	NA	NA	NA	NA	0
ABL1	ENSG00000097007	9	0.196522	inf	1	0	0.0791766	0	0.21729	0.0411	NA	0.022	NA	NA	0.10038	NA	0
ACAN	ENSG00000157766	15	0.196522	inf	1	0	0.0791766	0	0.0161073	0.792	NA	0.002	NA	NA	NA	NA	0
ACTL6A	ENSG00000136518	3	0.196522	inf	1	0	0.0791766	0	0.990053	NA	NA	NA	NA	NA	NA	NA	0
ARMC8	ENSG00000114098	3	0.196522	inf	1	0	0.0791766	0	0.687024	0.748	NA	0.002	NA	NA	NA	NA	0
CACTIN	ENSG00000105298	19	0.196522	inf	1	0	0.0791766	0	0.478088	0.514	NA	0.002	NA	NA	NA	NA	0
CAMTA1	ENSG00000171735	1	0.196522	inf	1	0	0.0791766	0	0.0538416	NA	NA	NA	NA	NA	NA	NA	0
CCNK	ENSG00000090061	14	0.196522	inf	1	0	0.0791766	0	0.141666	NA	NA	NA	NA	NA	NA	NA	0
CTNND1	ENSG00000198561	11	0.196522	inf	1	0	0.0791766	0	8.22957e-10	6.9e-12	NA	0.989	NA	6.9e-12	7.11e-06	0.119218	5
DPP8	ENSG00000074603	15	0.196522	inf	1	0	0.0791766	0	0.0165746	0.00291	NA	0.109	NA	NA	NA	NA	0
GIGYF2	ENSG00000204120	2	0.196522	inf	1	0	0.0791766	0	0.00525352	0.00125	NA	0.575	NA	NA	NA	NA	0
HDAC4	ENSG00000068024	2	0.196522	inf	1	0	0.0791766	0	0.765277	NA	NA	NA	NA	NA	NA	NA	0
INO80	ENSG00000128908	15	0.196522	inf	1	0	0.0791766	0	0.416134	NA	NA	NA	NA	NA	NA	NA	0
ITPR1	ENSG00000150995	3	0.196522	inf	1	0	0.0791766	0	0.115877	0.769	NA	0.001	NA	NA	0.06906	NA	0
JAKMIP2	ENSG00000176049	5	0.196522	inf	1	0	0.0791766	0	0.519056	0.298	NA	0.001	NA	NA	NA	NA	0
KCNH3	ENSG00000135519	12	0.196522	inf	1	0	0.0791766	0	0.0276239	0.319	NA	0.009	NA	NA	NA	NA	0
KDM4B	ENSG00000127663	19	0.196522	inf	1	0	0.0791766	0	0.00136791	0.124	NA	0.016	NA	NA	NA	NA	0
L3MBTL3	ENSG00000198945	6	0.196522	inf	1	0	0.0791766	0	0.0762859	NA	NA	NA	NA	NA	NA	NA	0
NCL	ENSG00000115053	2	0.196522	inf	1	0	0.0791766	0	0.00272778	0.002	NA	0.117	NA	NA	NA	NA	0
NUMBL	ENSG00000105245	19	0.196522	inf	1	0	0.0791766	0	0.056901	NA	NA	NA	NA	NA	NA	NA	0
PITPNM2	ENSG00000090975	12	0.196522	inf	1	0	0.0791766	0	0.00247297	NA	NA	NA	NA	NA	NA	NA	0
RAB11FIP3	ENSG00000090565	16	0.196522	inf	1	0	0.0791766	0	0.0131438	NA	NA	NA	NA	NA	NA	NA	0
RARB	ENSG00000077092	3	0.196522	inf	1	0	0.0791766	0	0.0224382	0.421	NA	0.04	NA	NA	NA	NA	0
RBPJ	ENSG00000168214	4	0.196522	inf	1	0	0.0791766	0	0.618771	0.225	NA	0.003	NA	NA	NA	NA	0
ROBO2	ENSG00000185008	3	0.196522	inf	1	0	0.0791766	0	0.0865432	NA	NA	NA	NA	NA	0.482	NA	0
SENP5	ENSG00000119231	3	0.196522	inf	1	0	0.0791766	0	0.109349	NA	NA	NA	NA	NA	NA	NA	0
SLC4A8	ENSG00000050438	12	0.196522	inf	1	0	0.0791766	0	0.146688	0.756	NA	0.002	NA	NA	NA	NA	0
SNAP91	ENSG00000065609	6	0.196522	inf	1	0	0.0791766	0	0.0189183	0.001949	NA	0.166	NA	NA	0.3065	NA	0
SRC	ENSG00000197122	20	0.196522	inf	1	0	0.0791766	0	0.346458	NA	NA	NA	NA	NA	NA	NA	0
STAG1	ENSG00000118007	3	0.196522	inf	1	0	0.0791766	0	0.017057	0.106	NA	0.002	NA	NA	NA	NA	0
STAT5B	ENSG00000173757	17	0.196522	inf	1	0	0.0791766	0	0.0640907	0.994	NA	0.001	NA	NA	NA	NA	0
SUPT16H	ENSG00000092201	14	0.196522	inf	1	0	0.0791766	0	0.973686	0.873	NA	0.002	NA	NA	NA	NA	0
TMEM132B	ENSG00000139364	12	0.196522	inf	1	0	0.0791766	0	0.704758	0.495	NA	0.001	NA	NA	NA	NA	0
CUL3	ENSG00000036257	2	0.200633	28.1939	1	1	0.0791766	0.00863558	0.0399501	0.562	NA	0.013	NA	NA	NA	NA	0
DAPK1	ENSG00000196730	9	0.200633	28.1939	1	1	0.0791766	0.00863558	0.283157	0.903	NA	0.004	NA	NA	NA	NA	0
HECTD1	ENSG00000092148	14	0.202014	3.30625	2	3	0.158353	0.0259067	0.135261	NA	NA	NA	NA	NA	NA	NA	0
TRIM24	ENSG00000122779	7	0.203763	8.29039	1	1	0.0791766	0.00863558	0.521626	0.882	NA	0.002	NA	NA	NA	NA	0
HOOK3	ENSG00000168172	8	0.2055	19.0259	1	1	0.0791766	0.00863558	0.749845	NA	NA	NA	NA	NA	NA	NA	0
PHF20L1	ENSG00000129292	8	0.2055	19.0259	1	1	0.0791766	0.00863558	0.0174536	NA	NA	NA	NA	NA	NA	NA	0
PREX1	ENSG00000124126	20	0.2055	19.0259	1	1	0.0791766	0.00863558	0.228112	0.989	NA	0.002	NA	NA	0.123448	NA	0
EPHB1	ENSG00000154928	3	0.213841	7.45916	1	2	0.0791766	0.0172712	0.38855	0.578	NA	0.006	NA	NA	NA	NA	0
FAT4	ENSG00000196159	4	0.218401	10.9306	1	3	0.0791766	0.0259067	0.0408725	0.0989	NA	0.006	NA	NA	NA	NA	0
MAML1	ENSG00000161021	5	0.219155	11.8766	1	1	0.0791766	0.00863558	0.866047	0.24	NA	0.002	NA	NA	NA	NA	0
UBN1	ENSG00000118900	16	0.22788	9.25932	1	2	0.0791766	0.0172712	0.303655	0.915	NA	0.001	NA	NA	NA	NA	0
RYR2	ENSG00000198626	1	0.228345	2.86643	2	4	0.158353	0.0345423	0.129375	0.201	NA	0.002	NA	NA	NA	NA	0
RREB1	ENSG00000124782	6	0.23183	8.4592	1	3	0.0791766	0.0259067	0.555017	NA	NA	NA	NA	NA	NA	NA	0
IGF2R	ENSG00000197081	6	0.233917	5.16969	1	6	0.0791766	0.0518135	0.348296	0.457631	NA	0.015	NA	NA	NA	NA	0
TM9SF2	ENSG00000125304	13	0.238055	6.99322	1	1	0.0791766	0.00863558	0.135132	NA	NA	NA	NA	NA	NA	NA	0
IGSF1	ENSG00000147255	X	0.243077	7.55096	1	2	0.0791766	0.0172712	NA	NA	NA	NA	NA	NA	NA	NA	0
HSPH1	ENSG00000120694	13	0.243754	6.753	1	1	0.0791766	0.00863558	0.197202	NA	NA	NA	NA	NA	NA	NA	0
COPB2	ENSG00000184432	3	0.246568	6.13339	1	2	0.0791766	0.0172712	0.230319	0.157	NA	0.005	NA	NA	NA	NA	0
MGAT5	ENSG00000152127	2	0.246568	6.13339	1	2	0.0791766	0.0172712	0.25087	NA	NA	NA	NA	NA	NA	NA	0
WDR7	ENSG00000091157	18	0.248656	7.6759	1	1	0.0791766	0.00863558	0.168183	0.14243	NA	0.011	NA	NA	NA	NA	0
PLXNA1	ENSG00000114554	3	0.2525	7.10207	1	2	0.0791766	0.0172712	0.381756	0.209	NA	0.003	NA	NA	NA	NA	0
SYMPK	ENSG00000125755	19	0.2525	7.10207	1	2	0.0791766	0.0172712	0.000322185	0.00025	NA	0.048	NA	NA	NA	NA	0
NOTCH2	ENSG00000134250	1	0.256327	6.63751	1	3	0.0791766	0.0259067	0.141916	NA	NA	NA	NA	NA	NA	NA	0
KDR	ENSG00000128052	4	0.261941	6.5415	1	2	0.0791766	0.0172712	0.00353359	0.339	NA	0	NA	NA	NA	0.134191	0
SF3B3	ENSG00000189091	16	0.266435	6.10503	1	2	0.0791766	0.0172712	0.337097	0.391	NA	0.002	NA	NA	NA	NA	0
CHD3	ENSG00000170004	17	0.269327	4.46741	1	3	0.0791766	0.0259067	0.132119	0.122	NA	0	NA	NA	NA	0.387346	1
SON	ENSG00000159140	21	0.27305	inf	1	0	0.0791766	0	0.362679	NA	NA	NA	NA	NA	NA	NA	0
TPR	ENSG00000047410	1	0.27305	inf	1	0	0.0791766	0	0.183966	0.345	NA	0.002	NA	NA	NA	NA	0
ATRNL1	ENSG00000107518	10	0.275479	2.37861	2	6	0.158353	0.0518135	0.453246	NA	NA	NA	NA	NA	NA	NA	0
ELL2	ENSG00000118985	5	0.280344	5.92472	1	1	0.0791766	0.00863558	0.854082	NA	NA	NA	NA	NA	NA	NA	0
CBLB	ENSG00000114423	3	0.285726	5.7217	1	1	0.0791766	0.00863558	0.0621194	0.82	NA	0.002	NA	NA	NA	NA	0
SWT1	ENSG00000116668	1	0.285726	5.7217	1	1	0.0791766	0.00863558	0.000248974	0.000428	NA	0.408	NA	NA	NA	NA	0
BRD7	ENSG00000166164	16	0.289381	5.41157	1	2	0.0791766	0.0172712	0.45381	0.34	NA	0.003	NA	NA	NA	NA	0
CHD8	ENSG00000100888	14	0.289381	5.41157	1	2	0.0791766	0.0172712	0.93349	NA	NA	NA	NA	NA	NA	NA	0
KDM5A	ENSG00000073614	12	0.29114	4.20236	1	3	0.0791766	0.0259067	0.0306003	NA	NA	NA	NA	NA	NA	NA	0
TEK	ENSG00000120156	9	0.293707	5.11305	1	2	0.0791766	0.0172712	0.667491	0.691	NA	0.002	NA	NA	NA	NA	0
THSD7A	ENSG00000005108	7	0.293707	5.11305	1	2	0.0791766	0.0172712	0.505214	0.113	NA	0.005	NA	NA	0.6491	NA	0
FAM135A	ENSG00000082269	6	0.296441	4.10487	1	3	0.0791766	0.0259067	0.724149	0.329424	NA	0.003	NA	NA	NA	NA	0
NAV3	ENSG00000067798	12	0.297321	4.88402	1	3	0.0791766	0.0259067	0.701549	0.655	NA	0.002	NA	NA	NA	NA	0
KDM2B	ENSG00000089094	12	0.301603	4.65663	1	3	0.0791766	0.0259067	0.233019	0.281	NA	0.002	NA	NA	NA	NA	0
PHC1	ENSG00000111752	12	0.305847	4.50679	1	2	0.0791766	0.0172712	NA	NA	NA	NA	NA	NA	NA	NA	0
LRRC8B	ENSG00000197147	1	0.306282	4.26165	1	2	0.0791766	0.0172712	0.280707	0.298	NA	0.002	NA	NA	0.20955	NA	0
RIMS2	ENSG00000176406	8	0.313364	3.99121	1	4	0.0791766	0.0345423	0.0387184	0.888	NA	0.005	NA	NA	NA	NA	0
WDFY3	ENSG00000163625	4	0.314382	4.14742	1	2	0.0791766	0.0172712	0.00768102	NA	NA	NA	NA	NA	NA	NA	0
DAB1	ENSG00000173406	1	0.316488	4.8265	1	1	0.0791766	0.00863558	0.112192	NA	NA	NA	NA	NA	NA	NA	0
EIF4ENIF1	ENSG00000184708	22	0.316488	4.8265	1	1	0.0791766	0.00863558	0.250197	NA	NA	NA	NA	NA	NA	NA	0
JAKMIP1	ENSG00000152969	4	0.316488	4.8265	1	1	0.0791766	0.00863558	0.802595	NA	NA	NA	NA	NA	NA	NA	0
KIF2A	ENSG00000068796	5	0.316488	4.8265	1	1	0.0791766	0.00863558	0.0231785	NA	NA	NA	NA	NA	NA	NA	0
MYH10	ENSG00000133026	17	0.316488	4.8265	1	1	0.0791766	0.00863558	0.473917	0.882	NA	0	NA	NA	NA	0.387346	0
NELL2	ENSG00000184613	12	0.316488	4.8265	1	1	0.0791766	0.00863558	0.383123	0.239	NA	0.004	NA	NA	NA	NA	0
TOX3	ENSG00000103460	16	0.321383	3.30965	1	3	0.0791766	0.0259067	0.232906	0.514	NA	0.002	NA	NA	NA	NA	0
PNISR	ENSG00000132424	6	0.324125	4.38821	1	2	0.0791766	0.0172712	0.0671715	0.517382	NA	0.002	NA	NA	NA	NA	0
ARHGEF12	ENSG00000196914	11	0.332072	3.72731	1	2	0.0791766	0.0172712	0.00157603	0.1	NA	0.003	NA	NA	NA	NA	0
FRYL	ENSG00000075539	4	0.333982	3.57112	1	5	0.0791766	0.0431779	0.510922	NA	NA	NA	NA	NA	NA	NA	0
SBF1	ENSG00000100241	22	0.353755	1.91048	2	5	0.158353	0.0431779	0.655874	0.599	NA	0.002	NA	NA	NA	NA	0
ZNF512B	ENSG00000196700	20	0.353757	4.61716	1	1	0.0791766	0.00863558	0.940779	0.613	NA	0.001	NA	NA	NA	NA	0
ADAM10	ENSG00000137845	15	0.354475	4.09106	1	1	0.0791766	0.00863558	0.188937	0.681	NA	0.002	NA	NA	0.87761	NA	0
ATAD5	ENSG00000176208	17	0.354475	4.09106	1	1	0.0791766	0.00863558	0.179461	0.948	NA	0	NA	NA	NA	NA	0
CELSR2	ENSG00000143126	1	0.354475	4.09106	1	1	0.0791766	0.00863558	0.402243	0.103	NA	0.002	NA	NA	NA	NA	0
DPP10	ENSG00000175497	2	0.354475	4.09106	1	1	0.0791766	0.00863558	0.20212	NA	NA	NA	NA	NA	0.66578	NA	0
FMNL1	ENSG00000184922	17	0.354475	4.09106	1	1	0.0791766	0.00863558	0.0146871	NA	NA	NA	NA	NA	0.00273	NA	0
PRRC2A	ENSG00000204469	6	0.357064	4.40202	1	2	0.0791766	0.0172712	0.000684998	NA	NA	NA	NA	NA	NA	0.134668	0
HERC2	ENSG00000128731	15	0.357778	3.93211	1	2	0.0791766	0.0172712	0.702798	0.238	NA	0	NA	NA	NA	NA	0
RAPGEF6	ENSG00000158987	5	0.35814	3.08384	1	4	0.0791766	0.0345423	0.00454038	0.0706	NA	0.004	NA	NA	NA	NA	0
PDGFRA	ENSG00000134853	4	0.360242	3.21932	1	2	0.0791766	0.0172712	0.193269	NA	NA	NA	NA	NA	NA	NA	0
ESPL1	ENSG00000135476	12	0.361688	3.76995	1	2	0.0791766	0.0172712	0.168527	NA	NA	NA	NA	NA	NA	NA	0
MAML3	ENSG00000196782	4	0.361688	3.76995	1	2	0.0791766	0.0172712	0.696298	NA	NA	NA	NA	NA	NA	NA	0
USP42	ENSG00000106346	7	0.361688	3.76995	1	2	0.0791766	0.0172712	0.830741	NA	NA	NA	NA	NA	NA	NA	0
SRRM2	ENSG00000167978	16	0.36509	3.15355	1	2	0.0791766	0.0172712	0.09402	NA	NA	NA	NA	NA	NA	NA	0
FNIP2	ENSG00000052795	4	0.36798	3.12612	1	3	0.0791766	0.0259067	0.041672	0.129	NA	0.01	NA	NA	NA	NA	0
FBN2	ENSG00000138829	5	0.371213	3.05309	1	4	0.0791766	0.0345423	0.482155	0.435	NA	0.002	NA	NA	NA	NA	0
CUX1	ENSG00000257923	7	0.372053	3.40676	1	4	0.0791766	0.0345423	0.434346	0.837	NA	0.002	NA	NA	NA	NA	0
REV1	ENSG00000135945	2	0.372659	3.41477	1	2	0.0791766	0.0172712	0.16942	0.613	NA	0.002	NA	NA	NA	NA	0
ARHGAP32	ENSG00000134909	11	0.377943	2.58919	1	4	0.0791766	0.0345423	0.561219	0.251	NA	0.003	NA	NA	0.1	NA	0
PHF1	ENSG00000112511	6	0.391069	2.71854	1	3	0.0791766	0.0259067	0.045225	NA	NA	NA	NA	NA	NA	NA	0
BOD1L1	ENSG00000038219	4	0.395482	2.76136	1	3	0.0791766	0.0259067	0.134785	NA	NA	NA	NA	NA	NA	NA	0
RALGAPA1	ENSG00000174373	14	0.408919	2.53633	1	5	0.0791766	0.0431779	0.0511127	0.0751	NA	0.007	NA	NA	NA	NA	0
ANKIB1	ENSG00000001629	7	0.418616	2.54178	1	2	0.0791766	0.0172712	0.0331589	0.163	NA	0.002	NA	NA	NA	NA	0
CACNA1C	ENSG00000151067	12	0.429079	2.46493	1	3	0.0791766	0.0259067	0.546338	NA	NA	NA	NA	NA	NA	NA	0
PRPF8	ENSG00000174231	17	0.429079	2.46493	1	3	0.0791766	0.0259067	0.188666	0.517	NA	0.002	NA	NA	NA	NA	0
SOX6	ENSG00000110693	11	0.431816	2.82713	1	4	0.0791766	0.0345423	0.0431172	NA	NA	NA	NA	NA	NA	NA	0
LRP2	ENSG00000081479	2	0.441023	2.16522	1	5	0.0791766	0.0431779	0.417217	0.151	NA	0.004	NA	NA	NA	NA	0
KDM3A	ENSG00000115548	2	0.446811	2.07767	1	6	0.0791766	0.0518135	0.0984137	0.889	NA	0.002	NA	NA	NA	NA	0
TNS3	ENSG00000136205	7	0.448001	2.20806	1	5	0.0791766	0.0431779	0.703401	0.503	NA	0.002	NA	NA	NA	NA	0
ECPAS	ENSG00000136813	9	0.457834	2.06818	1	6	0.0791766	0.0518135	0.867298	0.408	NA	0.002	NA	NA	NA	NA	0
ITSN1	ENSG00000205726	21	0.461483	1.97407	1	4	0.0791766	0.0345423	0.291237	0.873	NA	0.002	NA	NA	NA	NA	0
YEATS2	ENSG00000163872	3	0.469069	2.04931	1	5	0.0791766	0.0431779	0.33905	0.996	NA	0.001	NA	NA	NA	NA	0
PTPRD	ENSG00000153707	9	0.47399	2.16868	1	2	0.0791766	0.0172712	0.00494117	NA	NA	NA	NA	NA	NA	0.196652	1
CBX2	ENSG00000173894	17	0.481419	2.04547	1	2	0.0791766	0.0172712	0.418093	NA	NA	NA	NA	NA	NA	NA	0
CDC5L	ENSG00000096401	6	0.481419	2.04547	1	2	0.0791766	0.0172712	0.126399	NA	NA	NA	NA	NA	NA	NA	0
HECW2	ENSG00000138411	2	0.486489	1.89727	1	3	0.0791766	0.0259067	0.628779	0.454	NA	0.002	NA	NA	NA	NA	0
PDZD2	ENSG00000133401	5	0.49554	1.89138	1	5	0.0791766	0.0431779	0.323467	0.145	NA	0.001	NA	NA	0.5735	NA	0
ATAD2	ENSG00000156802	8	0.495569	1.82325	1	4	0.0791766	0.0345423	0.0217011	NA	NA	NA	NA	NA	NA	NA	0
CAD	ENSG00000084774	2	0.525576	1.61572	1	4	0.0791766	0.0345423	0.44623	0.817	NA	0.001	NA	NA	NA	NA	0
AP2B1	ENSG00000006125	17	0.530842	1.83114	1	2	0.0791766	0.0172712	0.287268	0.0896	NA	0.005	NA	NA	NA	NA	0
RERE	ENSG00000142599	1	0.560545	1.49464	1	4	0.0791766	0.0345423	0.000414696	0.00488	NA	0.037	NA	NA	NA	NA	0
COL11A1	ENSG00000060718	1	0.577538	1.31528	1	6	0.0791766	0.0518135	0.449449	0.279	NA	0.002	NA	NA	NA	NA	0
PLCG2	ENSG00000197943	16	0.579525	1.39759	1	4	0.0791766	0.0345423	0.194538	0.299	NA	0.002	NA	NA	NA	NA	0
ACIN1	ENSG00000100813	14	0.579712	1.35185	1	4	0.0791766	0.0345423	0.0617226	NA	NA	NA	NA	NA	NA	NA	0
BRWD1	ENSG00000185658	21	1	1.1326	1	9	0.0791766	0.0777202	1.66044e-05	6.21e-05	NA	0.835	NA	NA	NA	NA	0
TASOR	ENSG00000163946	3	1	1.25144	1	7	0.0791766	0.0604491	0.184504	0.314	NA	0.003	NA	NA	NA	NA	0
NUP205	ENSG00000155561	7	1	1.18333	1	7	0.0791766	0.0604491	0.000288852	0.463	NA	0	NA	NA	NA	0.111408	0
OSBPL6	ENSG00000079156	2	1	1.29479	1	4	0.0791766	0.0345423	0.914083	0.0693	NA	0.007	NA	NA	NA	NA	0

## Sheet: 7 OCD Subgroup correlations
Supplementary Table 7: Genetic correlations between each pairwise combination of the four sub-groups (23andMe, Biobanks, Clinical, Comorbid), the meta-analysis excluding 23andMe (Meta excl 23andMe) and the overall meta-analysis (full Meta) as estimated with LDSC. The analyses for which the genetic correlation was calculated are shown in 'GWAS 1' and 'GWAS 2' . The genetic correlation estimate (rg…
GWAS 1	GWAS 2	rg	SE	Z	P
23andMe	Biobanks	0.8027	0.0799	10.0409	1.01e-23
23andMe	Clinical	0.7744	0.0531	14.5927	3.12e-48
23andMe	Comorbid	0.9298	0.0663	14.0323	9.89e-45
Biobanks	Clinical	0.7608	0.0935	8.1364	4.07e-16
Biobanks	Comorbid	0.6303	0.1052	5.9897	2.1e-09
Clinical	Comorbid	0.8626	0.0842	10.2395	1.32e-24
Meta excl 23andMe	23andMe	0.9105	0.042	22.6229	2.58e-113
Self-report	full Meta	0.8827	0.0082	107.024	0
Biobanks	full Meta	0.8555	0.05	17.1025	1.42e-65
Comorbid	full Meta	0.9507	0.0442	21.5269	8.72e-103
Clinical	full Meta	0.9347	0.0339	27.5834	1.76e-167

## Sheet: 8 GenomicSEM 1-factor model OC
Supplementary Table 8: Confirmatory Factor Analysis (CFA) in GenomicSEM specified with unit variance identification, fixing the variance of the common factor F1 to 1. A one-factor model with the four ascertainment-specific OCD subgroups as indicators were modeled. The upper table shows different modelfit indices: Chi-square statistic (Chisq); degrees of freedom of the model (df); p-value of the C…
modelfit
chisq	df	p_chisq	AIC	CFI	SRMR
3.4622	2	0.17709	19.4622	0.998172	0.0560829
results
lhs	op	rhs	Unstandardized_Estimate	Unstandardized_SE	Standardized_Est	Standardized_SE	p_value
F1	=~	OCD_23andMe	0.360723	0.0178875	0.94233	0.0467282	1.94e-90
F1	=~	OCD_BB	0.302915	0.0245613	0.808493	0.0655553	6.02e-35
F1	=~	OCD_clinical	0.543132	0.0288876	0.859261	0.0457016	7.34e-79
F1	=~	OCD_comorbid	0.660729	0.0443486	0.952114	0.0639065	3.37e-50
OCD_23andMe	~~	OCD_23andMe	0.016414	0.0140719	0.112014	0.0960307	0.243
OCD_BB	~~	OCD_BB	0.0486171	0.0222441	0.346338	0.158463	0.0288
OCD_clinical	~~	OCD_clinical	0.104548	0.0434375	0.26167	0.108719	0.0161
OCD_comorbid	~~	OCD_comorbid	0.0450179	0.0650511	0.0934794	0.135078	0.489

## Sheet: 9 mBATcombo
Supplementary Table 9: OCD gene-based associations using mBATcombo. Rows are ordered by column "P_mBatcombo" and results are restricted for Bonferroni-significant assocations (P_mBatcombo < 2.67x10-06).
Gene	Name	Chr	Start	End	No.SNPs	SNP_start	SNP_end	TopSNP	TopSNP_Pvalue	No.Eigenvalues	Chisq_mBAT	P_mBATcombo	P_mBAT	Chisq_fastBAT	P_fastBAT
ENSG00000114302	PRKAR2A	3	48782030	48885307	154	rs11557629	rs7639332	rs11928552	2.98e-11	9	60.1707	6.37e-11	1.24e-09	338.217	3.27e-11
ENSG00000068745	IP6K2	3	48725436	48777786	139	rs13096357	rs116684805	rs11928552	2.98e-11	10	54.9494	1.29e-10	3.23e-08	479.627	6.47e-11
ENSG00000172046	USP19	3	49145479	49158371	94	rs12491743	rs9814987	rs7626445	1.74e-11	11	58.4231	1.99e-10	1.82e-08	260.794	9.99e-11
ENSG00000120329	SLC25A2	5	140682202	140683616	247	rs2910338	rs116401360	rs116145145	1.91e-06	17	82.5541	2.69e-10	1.34e-10	308.615	1.8e-05
ENSG00000254732	ENSG00000254732	11	57509251	57572243	174	rs75875769	rs647264	rs11229148	2.03e-11	15	60.9557	4.32e-10	1.73e-07	255.646	2.16e-10
ENSG00000213672	NCKIPSD	3	48711277	48723797	127	rs13063312	rs9873227	rs11928552	2.98e-11	8	46.4656	5.99e-10	1.94e-07	405.626	3e-10
ENSG00000198218	QRICH1	3	49067140	49131796	109	rs11716614	rs112649351	rs7626445	1.74e-11	12	60.5099	6.07e-10	1.82e-08	224.43	3.09e-10
ENSG00000288534	ENSG00000288534	11	57480054	57585903	225	rs1798172	rs652191	rs11229148	2.03e-11	15	59.6667	8.14e-10	2.88e-07	331.781	4.07e-10
ENSG00000198561	CTNND1	11	57520715	57587018	170	rs544446	rs666021	rs11229148	2.03e-11	14	58.8648	8.23e-10	1.85e-07	251.459	4.12e-10
ENSG00000172053	QARS1	3	49133365	49142563	83	rs73082357	rs77813979	rs7626445	1.74e-11	11	56.9289	1.11e-09	3.43e-08	175.803	5.66e-10
ENSG00000177479	ARIH2	3	48956254	49023815	127	rs4974079	rs116185530	rs13072911	3.28e-11	9	58.1925	1.13e-09	2.99e-09	223.59	6.97e-10
ENSG00000156599	ZDHHC5	11	57435219	57468654	155	rs112764194	rs56392705	rs7121169	3.02e-11	13	54.2794	1.2e-09	5.4e-07	407.637	6.02e-10
ENSG00000178057	NDUFAF3	3	49057892	49060928	62	rs4974078	rs7621347	rs7615235	2.92e-11	9	55.2888	1.21e-09	1.07e-08	147.533	6.41e-10
ENSG00000178149	DALRD3	3	49052921	49059726	62	rs6446196	rs7615235	rs7615235	2.92e-11	9	55.3053	1.36e-09	1.07e-08	146.761	7.24e-10
ENSG00000178252	WDR6	3	49044495	49053386	69	rs73082331	rs13099075	rs6786665	3.59e-11	9	58.0018	1.4e-09	3.25e-09	158.689	8.95e-10
ENSG00000156603	MED19	11	57471182	57479693	128	rs7117878	rs11570176	rs7121169	3.02e-11	11	55.7346	1.51e-09	5.68e-08	254.322	7.67e-10
ENSG00000178467	P4HTM	3	49027322	49044586	81	rs7647093	rs6798112	rs6786665	3.59e-11	10	57.4945	1.6e-09	1.08e-08	164.353	8.63e-10
ENSG00000173421	IHO1	3	49235861	49295539	176	rs62262525	rs9844757	rs61583136	1.56e-10	12	62.8966	1.62e-09	6.66e-09	322.694	9.2e-10
ENSG00000178035	IMPDH2	3	49061758	49066880	67	rs114183302	rs11712006	rs7626445	1.74e-11	8	55.856	1.68e-09	3.01e-09	129.683	1.17e-09
ENSG00000177352	CCDC71	3	49199968	49203764	108	rs4364202	rs6446257	rs6770112	1.07e-10	12	57.0532	1.68e-09	7.73e-08	265.232	8.48e-10
ENSG00000236980	C3orf84	3	49215067	49229291	132	rs9865051	rs73084153	rs6770112	1.07e-10	12	65.4106	1.73e-09	2.29e-09	262.479	1.39e-09
ENSG00000172037	LAMB2	3	49158547	49170551	107	rs35102816	rs4955423	rs7626445	1.74e-11	11	60.2185	1.92e-09	8.44e-09	278.458	1.08e-09
ENSG00000178537	SLC25A20	3	48894359	48936337	103	rs9311430	rs9864243	rs13072911	3.28e-11	7	52.1702	2.19e-09	5.4e-09	186.477	1.37e-09
ENSG00000211450	SELENOH	11	57508963	57511026	112	rs75875769	rs11570190	rs12790196	3.13e-11	13	58.8239	2.3e-09	8.52e-08	171.071	1.17e-09
ENSG00000185909	KLHDC8B	3	49209031	49213919	113	rs34290943	rs2117938	rs6770112	1.07e-10	12	63.7725	2.48e-09	4.59e-09	256.912	1.7e-09
ENSG00000172409	CLP1	11	57415661	57429337	155	rs28362944	rs1647405	rs7121169	3.02e-11	12	53.6135	2.87e-09	3.2e-07	361.99	1.44e-09
ENSG00000198315	ZKSCAN8	6	28109661	28127238	324	rs143257546	rs1233666	rs13197176	3.19e-09	6	52.1417	3.43e-09	1.75e-09	344.224	8.88e-08
ENSG00000166793	YPEL4	11	57412560	57417417	147	rs2509897	rs76062648	rs7121169	3.02e-11	11	52.0388	5.37e-09	2.68e-07	380.907	2.71e-09
ENSG00000226314	ZKSCAN8P1	6	28129547	28137372	286	rs13203816	rs72849214	rs13197176	3.19e-09	7	53.4435	5.99e-09	3.03e-09	328.726	2.78e-07
ENSG00000112462	OR12D3	6	29341200	29343068	362	rs9257718	rs2746148	rs1014258	2.7e-09	12	64.7722	5.99e-09	3e-09	471.346	1.38e-06
ENSG00000213593	TMX2	11	57480065	57508445	151	rs1798172	rs61888910	rs7121169	3.02e-11	14	59.0012	6.63e-09	1.75e-07	237.734	3.38e-09
ENSG00000137310	TCF19	6	31126324	31134936	1246	rs2517417	rs9263960	rs3132510	3.07e-10	15	69.7655	9.83e-09	4.92e-09	1024.26	1.24e-05
ENSG00000178913	TAF7	5	140639452	140700351	371	rs2910327	rs6873480	rs79186605	6.38e-07	20	79.3376	1.02e-08	5.08e-09	382.79	6.76e-06
ENSG00000280236	OR12D2	6	29363408	29365785	410	rs9257752	rs6929603	rs7745768	4.37e-09	13	65.4969	1.07e-08	5.35e-09	504.683	2.35e-06
ENSG00000165219	GAPVD1	9	128024073	128129486	308	rs146362316	rs112908383	rs3104554	3.52e-07	20	69.6059	1.08e-08	2.11e-07	672.081	5.54e-09
ENSG00000196812	ZSCAN16	6	28075467	28097860	358	rs9348789	rs62401437	rs13197176	3.19e-09	7	51.7611	1.29e-08	6.51e-09	265.768	6.19e-07
ENSG00000204531	POU5F1	6	31132114	31148508	1347	rs3130552	rs3130939	rs1793894	8.65e-11	15	69.0306	1.33e-08	6.64e-09	1095.46	5.04e-06
ENSG00000233436	BTBD18	11	57510986	57520147	119	rs1783976	rs641321	rs12790196	3.13e-11	13	54.5723	1.42e-08	4.8e-07	158.644	7.22e-09
ENSG00000124508	BTN2A2	6	26383324	26395102	498	rs73401243	rs3846846	rs35942569	5.05e-10	10	58.0691	1.6e-08	8.39e-09	548.759	1.66e-07
ENSG00000145022	TCTA	3	49449645	49453909	141	rs974495	rs73073015	rs112837936	2.81e-06	9	53.2091	1.66e-08	2.67e-08	178.82	1.21e-08
ENSG00000186470	BTN3A2	6	26365387	26378548	536	rs79079566	rs12201546	rs35942569	5.05e-10	11	60.1058	1.71e-08	8.86e-09	561.468	2.26e-07
ENSG00000243729	OR5V1	6	29321526	29399744	614	rs16867630	rs3117197	rs3117427	2e-09	16	70.0066	1.96e-08	9.95e-09	653.872	7.2e-07
ENSG00000171045	TSNARE1	8	143293441	143484543	936	rs7463357	rs4977030	rs13262595	1.31e-11	19	75.7605	1.97e-08	9.89e-09	983.813	4.2e-06
ENSG00000164645	TEX47	7	88423420	88425051	334	rs2519910	rs11765081	rs9886111	8.59e-09	7	38.5815	2.31e-08	2.35e-06	640.814	1.16e-08
ENSG00000188315	C3orf62	3	49306029	49314665	112	rs149407215	rs11707940	rs2117938	1.57e-09	9	54.9017	2.49e-08	1.27e-08	166.265	5.46e-07
ENSG00000145020	AMT	3	49454211	49460118	141	rs2878298	rs7613491	rs112837936	2.81e-06	9	51.5719	2.56e-08	5.45e-08	174.927	1.68e-08
ENSG00000278677	H2AC17	6	27860477	27860963	170	rs35819751	rs276371	rs36116761	6.46e-10	12	61.3144	2.56e-08	1.3e-08	372.336	1.02e-06
ENSG00000008300	CELSR3	3	48673896	48700319	115	rs2255532	rs6788650	rs11928552	2.98e-11	8	51.58	2.71e-08	2.03e-08	308.363	4.08e-08
ENSG00000114316	USP4	3	49314577	49378145	188	rs9826525	rs9842132	rs4955432	1.61e-09	12	59.823	2.78e-08	2.43e-08	258.643	3.25e-08
ENSG00000204536	CCHCR1	6	31110216	31126015	1293	rs2535296	rs17191216	rs3132510	3.07e-10	15	67.2051	2.79e-08	1.4e-08	1065.14	1.05e-05
ENSG00000197153	H3C12	6	27858093	27860884	174	rs201002	rs276371	rs36116761	6.46e-10	12	61.0455	2.87e-08	1.45e-08	390.888	1.17e-06
ENSG00000182348	ZNF804B	7	88389014	88967842	2048	rs2718365	rs801901	rs9886111	8.59e-09	37	74.3027	3.06e-08	0.000265638	1570.38	1.53e-08
ENSG00000274641	H2BC17	6	27861203	27861669	169	rs200997	rs151313790	rs36116761	6.46e-10	12	60.8743	3.08e-08	1.56e-08	375.953	1.01e-06
ENSG00000204538	PSORS1C2	6	31105311	31106843	1064	rs2535303	rs114713021	rs3130557	1.03e-09	15	66.8366	3.25e-08	1.62e-08	937.573	1.6e-05
ENSG00000145029	NICN1	3	49459766	49466759	142	rs4955413	rs7355800	rs112837936	2.81e-06	10	53.4846	3.56e-08	6.05e-08	178.113	2.52e-08
ENSG00000233276	GPX1	3	49394609	49395786	132	rs11710434	rs115534265	rs11920251	1.83e-05	9	53.8293	3.98e-08	2.03e-08	182.156	9.41e-07
ENSG00000283189	ENSG00000283189	3	49454210	49466747	151	rs2878298	rs7355800	rs112837936	2.81e-06	9	49.5379	3.98e-08	1.32e-07	178.547	2.35e-08
ENSG00000178662	CSRNP3	2	166326157	166545917	591	rs116248779	rs80070916	rs9287859	9.83e-09	25	78.339	3.99e-08	2.07e-07	778.762	2.21e-08
ENSG00000166913	YWHAB	20	43514343	43537173	235	rs6073555	rs6073575	rs4931	5e-08	10	55.7423	4.58e-08	2.29e-08	276.928	1.85e-05
ENSG00000173402	DAG1	3	49506136	49573051	207	rs1464568	rs139928512	rs112837936	2.81e-06	11	57.6362	5.03e-08	2.54e-08	197.274	2.38e-06
ENSG00000137185	ZSCAN9	6	28192664	28201265	231	rs1233696	rs184050810	rs13208096	2.25e-09	9	52.5547	5.34e-08	3.55e-08	571.273	1.08e-07
ENSG00000168131	OR2B2	6	27878963	27880174	166	rs200983	rs138489966	rs17695758	6.88e-10	12	58.9072	6.98e-08	3.57e-08	347.276	1.62e-06
ENSG00000182179	UBA7	3	49842642	49851386	140	rs143042526	rs67070774	rs112101327	4.21e-05	12	58.8212	7.38e-08	3.7e-08	159.038	1.7e-05
ENSG00000204695	OR14J1	6	29269478	29280794	323	rs3117333	rs2394553	rs3117427	2e-09	11	55.7033	7.42e-08	5.76e-08	404.556	1.04e-07
ENSG00000179111	HES7	17	8023910	8027424	261	rs3935951	rs56346215	rs3027160	5.35e-09	24	74.7064	7.87e-08	4.14e-07	527.199	4.35e-08
ENSG00000197279	ZNF165	6	28048346	28057341	324	rs9380038	rs1480646	rs68188794	3.45e-09	9	52.1341	8.1e-08	4.26e-08	262.702	8.03e-07
ENSG00000196544	BORCS6	17	8091663	8093498	214	rs76555643	rs76091569	rs3027160	5.35e-09	10	48.1945	9.9e-08	5.72e-07	670.199	5.42e-08
ENSG00000204700	OR2J2	6	29138684	29143588	280	rs2064162	rs75418220	rs3130725	9.39e-10	8	49.5189	1.01e-07	5.06e-08	247.035	2.03e-05
ENSG00000179029	TMEM107	17	8075775	8079717	227	rs116858236	rs3027251	rs3027160	5.35e-09	12	49.7672	1.02e-07	1.53e-06	701.932	5.3e-08
ENSG00000204540	PSORS1C1	6	31082527	31107869	1215	rs3131796	rs28749549	rs3130557	1.03e-09	16	65.8809	1.04e-07	5.19e-08	1011.23	2.77e-05
ENSG00000158691	ZSCAN12	6	28346732	28367524	403	rs55692948	rs9468378	rs35744819	9.18e-10	10	52.0881	1.06e-07	1.1e-07	543.806	1.02e-07
ENSG00000275379	H3C11	6	27839623	27840124	164	rs78718062	rs9461420	rs36116761	6.46e-10	11	55.7389	1.08e-07	5.67e-08	364.579	1.2e-06
ENSG00000275126	H4C13	6	27840926	27841312	162	rs200498	rs6933825	rs36116761	6.46e-10	11	55.6781	1.09e-07	5.82e-08	362.218	9.14e-07
ENSG00000119487	MAPKAP1	9	128199672	128469513	575	rs35872583	rs62567189	rs3104554	3.52e-07	23	78.4728	1.11e-07	5.6e-08	681.502	1.06e-05
ENSG00000124635	H2BC11	6	27093676	27100574	162	rs77865139	rs72843615	rs55834529	5.92e-10	11	50.8347	1.14e-07	4.43e-07	252.113	6.56e-08
ENSG00000187837	H1-2	6	26055968	26056698	248	rs149826225	rs198847	rs35506517	2.39e-10	14	61.4414	1.2e-07	6.55e-08	382.806	7.32e-07
ENSG00000067560	RHOA	3	49396572	49450431	197	rs149972755	rs1106620	rs112837936	2.81e-06	10	52.7033	1.41e-07	8.45e-08	211.697	4.29e-07
ENSG00000213533	STIMATE	3	52870235	52931564	287	rs678	rs11130332	rs2710339	7.29e-11	8	45.6688	1.44e-07	2.75e-07	431.847	9.74e-08
ENSG00000187987	ZSCAN23	6	28399707	28411279	318	rs3734563	rs2859355	rs34676049	1.92e-09	10	53.0068	1.47e-07	7.42e-08	350.696	6.22e-06
ENSG00000187626	ZKSCAN4	6	28209475	28220047	245	rs9368560	rs6456811	rs13207345	2.25e-09	11	53.6502	1.48e-07	1.37e-07	559.405	1.62e-07
ENSG00000180573	H2AC6	6	26124373	26139344	291	rs7749414	rs78735537	rs34197618	4.36e-10	18	58.7888	1.56e-07	3.21e-06	412.975	7.99e-08
ENSG00000197903	H2BC12	6	27114140	27114634	181	rs9467989	rs75267713	rs55834529	5.92e-10	11	54.1459	1.57e-07	1.11e-07	295.404	2.68e-07
ENSG00000234745	HLA-B	6	31321649	31334844	1902	rs9264870	rs9266845	rs4990036	1.45e-11	18	67.6251	1.61e-07	1.14e-07	2073.31	2.77e-07
ENSG00000220205	VAMP2	17	8062467	8066864	234	rs76606011	rs11078735	rs3027160	5.35e-09	13	51.3622	1.61e-07	1.74e-06	598.539	8.44e-08
ENSG00000274997	H2AC12	6	27114885	27115341	179	rs9379958	rs6901448	rs55834529	5.92e-10	11	54.0282	1.64e-07	1.17e-07	293.654	2.75e-07
ENSG00000263620	ENSG00000263620	17	8054134	8066293	254	rs7405503	rs7222731	rs3027160	5.35e-09	17	60.4437	1.67e-07	8.88e-07	630.801	9.2e-08
ENSG00000163935	SFMBT1	3	52937588	53080766	463	rs9682464	rs11718752	rs2564930	3.41e-11	7	43.1269	1.79e-07	3.15e-07	399.74	1.25e-07
ENSG00000196787	H2AC11	6	27100822	27101314	157	rs11969113	rs12210905	rs55834529	5.92e-10	11	50.5738	1.91e-07	4.93e-07	240.282	1.19e-07
ENSG00000233822	H2BC15	6	27806323	27823487	193	rs115250161	rs2130355	rs36116761	6.46e-10	12	56.3302	1.97e-07	1.04e-07	382.731	1.7e-06
ENSG00000164061	BSN	3	49591910	49708982	267	rs74471041	rs4768	rs55873331	3.71e-06	12	56.45	1.98e-07	9.93e-08	231.013	2.27e-05
ENSG00000189298	ZKSCAN3	6	28317724	28336949	375	rs1936365	rs11760133	rs35744819	9.18e-10	11	53.6392	2.04e-07	1.37e-07	483.556	3.95e-07
ENSG00000204701	OR2J3	6	29075835	29082547	266	rs150614347	rs1073820	rs3130725	9.39e-10	10	52.2291	2.07e-07	1.03e-07	194.485	8.84e-05
ENSG00000276410	H2BC3	6	26043455	26043941	227	rs13202688	rs1800708	rs35506517	2.39e-10	13	58.2669	2.1e-07	1.07e-07	313.184	5.75e-06
ENSG00000179094	PER1	17	8043790	8059824	276	rs16957160	rs6503091	rs3027160	5.35e-09	19	60.8596	2.16e-07	2.83e-06	599.842	1.12e-07
ENSG00000140941	MAP1LC3B	16	87417559	87438385	340	rs71390887	rs117584329	rs2042395	6.39e-08	17	59.1866	2.22e-07	1.43e-06	807.286	1.2e-07
ENSG00000248592	STIMATE-MUSTN1	3	52867137	52931578	294	rs2710322	rs11130332	rs2710339	7.29e-11	9	45.7804	2.23e-07	6.61e-07	431.488	1.34e-07
ENSG00000124613	ZNF391	6	27342394	27371687	486	rs16897710	rs7744110	rs71537559	3.53e-10	9	49.7537	2.39e-07	1.2e-07	284.898	0.000110171
ENSG00000175161	CADM2	3	85008140	86123579	2983	rs1691450	rs9853144	rs7624230	4.96e-07	33	66.16	2.53e-07	0.000534784	1961.16	1.27e-07
ENSG00000204520	MICA	6	31367561	31383092	1958	rs13193224	rs11757667	rs4990036	1.45e-11	17	64.6858	2.79e-07	1.74e-07	1845.75	7.07e-07
ENSG00000279983	ENSG00000279983	5	140602944	140625429	277	rs3733695	rs11740372	rs79186605	6.38e-07	13	57.4827	2.93e-07	1.47e-07	209.432	2.42e-05
ENSG00000137331	IER3	6	30710976	30712325	592	rs551154295	rs3131058	rs3094118	1.78e-10	18	56.1311	2.93e-07	8.5e-06	709.968	1.49e-07
ENSG00000184357	H1-5	6	27834570	27835366	164	rs200504	rs731132	rs36116761	6.46e-10	11	53.1315	2.94e-07	1.7e-07	378.584	1.09e-06
ENSG00000178999	AURKB	17	8108051	8113918	227	rs3027169	rs9891267	rs3027169	6.33e-09	9	46.7765	2.98e-07	4.32e-07	540.77	2.27e-07
ENSG00000179148	ALOXE3	17	7999218	8022365	366	rs58993091	rs111711336	rs3027160	5.35e-09	24	65.2119	3.05e-07	1.13e-05	553.149	1.54e-07
ENSG00000278463	H2AC4	6	26033320	26033846	226	rs114992356	rs34197618	rs35506517	2.39e-10	14	59.3014	3.09e-07	1.55e-07	262.146	2.54e-05
ENSG00000276180	H4C9	6	27107061	27107457	171	rs7451149	rs74931492	rs55834529	5.92e-10	12	54.9441	3.12e-07	1.85e-07	258.499	9.8e-07
ENSG00000272305	ENSG00000272305	3	53003135	53133469	460	rs9985365	rs7616077	rs2564930	3.41e-11	10	44.3696	3.27e-07	2.82e-06	456.43	1.74e-07
ENSG00000189134	NKAPL	6	28227075	28228736	221	rs73740584	rs34950484	rs13191786	2.24e-09	10	51.0141	3.28e-07	1.74e-07	364.454	2.98e-06
ENSG00000113248	PCDHB15	5	140624963	140628933	230	rs629168	rs10491308	rs79186605	6.38e-07	13	57.1512	3.35e-07	1.69e-07	200.66	2.48e-05
ENSG00000276903	H2AC16	6	27833095	27833576	163	rs2747054	rs1497525	rs36116761	6.46e-10	11	52.5491	3.39e-07	2.17e-07	368.153	7.8e-07
ENSG00000235109	ZSCAN31	6	28292470	28324048	389	rs1419183	rs2531828	rs35744819	9.18e-10	13	55.3133	3.41e-07	3.56e-07	517.799	3.27e-07
ENSG00000112812	PRSS16	6	27215480	27224403	289	rs12207614	rs145219722	rs13207082	1.06e-09	13	56.2707	3.65e-07	2.41e-07	503.803	7.46e-07
ENSG00000196236	XPNPEP3	22	41253081	41328819	122	rs12628488	rs113784934	rs138354	5.3e-08	11	38.2067	3.85e-07	7.22e-05	252.203	1.93e-07
ENSG00000137312	FLOT1	6	30695486	30710509	607	rs564821913	rs7774646	rs3094118	1.78e-10	18	54.4143	4e-07	1.58e-05	714.328	2.03e-07
ENSG00000286522	H3C2	6	26031817	26032327	224	rs13212534	rs111663960	rs35506517	2.39e-10	14	58.6436	4.02e-07	2.03e-07	263.551	2.61e-05
ENSG00000159224	GIP	17	47035916	47045958	240	rs28528789	rs11079852	rs62078384	6.93e-08	11	38.6602	4.19e-07	6.05e-05	513.126	2.1e-07
ENSG00000287080	H3C3	6	26045612	26046097	230	rs35528636	rs707889	rs35506517	2.39e-10	14	58.1474	4.56e-07	2.47e-07	324.103	2.91e-06
ENSG00000159202	UBE2Z	17	46985769	47006418	288	rs12937175	rs8072578	rs62078384	6.93e-08	8	32.7129	4.56e-07	6.94e-05	497.894	2.29e-07
ENSG00000159210	SNF8	17	47006678	47022204	268	rs9904761	rs1390154	rs62078384	6.93e-08	9	29.8047	4.57e-07	0.000473572	492.722	2.29e-07
ENSG00000180596	H2BC4	6	26115101	26124154	268	rs807212	rs9379830	rs34197618	4.36e-10	18	60.0796	4.61e-07	1.99e-06	367.75	2.61e-07
ENSG00000149131	SERPING1	11	57364860	57386644	221	rs2729367	rs503037	rs527528	1.41e-10	13	50.7959	4.74e-07	2.18e-06	329.358	2.66e-07
ENSG00000204713	TRIM27	6	28870779	28891765	434	rs9257270	rs115283594	rs574909700	3.38e-10	9	48.1405	4.78e-07	2.4e-07	244.343	4.8e-05
ENSG00000081026	MAGI3	1	113933137	114228545	668	rs17446836	rs12063216	rs113404564	1.72e-05	12	54.2852	4.79e-07	2.43e-07	388.812	1.64e-05
ENSG00000010704	HFE	6	26087509	26098571	292	rs13210041	rs806973	rs35506517	2.39e-10	15	59.9804	4.79e-07	2.54e-07	342.349	4.21e-06
ENSG00000137338	PGBD1	6	28249349	28270326	285	rs11967137	rs758397	rs35744819	9.18e-10	11	49.916	4.84e-07	6.48e-07	462.794	3.86e-07
ENSG00000204688	OR2H1	6	29424932	29432105	316	rs437955	rs1010409	rs1233480	1.37e-08	12	54.1085	5.22e-07	2.61e-07	275.118	0.000159659
ENSG00000096654	ZNF184	6	27418522	27440897	380	rs13207689	rs79395596	rs35984974	5.85e-10	7	43.4521	5.43e-07	2.73e-07	244.323	4.97e-05
ENSG00000204956	PCDHGA1	5	140710081	140892542	619	rs111994142	rs10491312	rs141437903	2e-05	21	70.6285	5.53e-07	2.79e-07	624.227	3.54e-05
ENSG00000164508	H2AC1	6	25726291	25726790	367	rs1074707	rs74968187	rs34493019	3.99e-09	15	56.1657	5.55e-07	1.14e-06	379.138	3.67e-07
ENSG00000204694	OR11A1	6	29393281	29424848	444	rs10456373	rs734962	rs9257803	3.42e-08	14	57.8294	5.6e-07	2.81e-07	342.58	0.000108421
ENSG00000164076	CAMKV	3	49895421	49907368	119	rs2234385	rs11709573	rs11716961	5.27e-05	10	49.8671	5.64e-07	2.82e-07	127.967	0.000710046
ENSG00000165379	LRFN5	14	42076079	42373752	1022	rs56158819	rs57750072	rs4904738	1.48e-09	17	46.7142	5.69e-07	0.000134682	982.962	2.85e-07
ENSG00000204619	PPP1R11	6	30034486	30038110	675	rs114198110	rs142828265	rs2523978	4.43e-08	13	55.8495	5.72e-07	2.87e-07	458.579	0.000132886
ENSG00000224586	GPX5	6	28493658	28502732	230	rs144443207	rs72850094	rs34676049	1.92e-09	12	53.8183	5.88e-07	2.94e-07	238.588	0.000165283
ENSG00000198704	GPX6	6	28471073	28495992	273	rs2531809	rs56958518	rs34676049	1.92e-09	14	57.5702	6.23e-07	3.12e-07	262.145	0.00050063
ENSG00000197062	ZSCAN26	6	28234836	28246001	243	rs1233664	rs853682	rs56075693	2.02e-09	11	51.2683	6.46e-07	3.7e-07	378.413	2.56e-06
ENSG00000196230	TUBB	6	30685212	30693315	527	rs566158921	rs3130667	rs3094118	1.78e-10	19	53.6825	6.48e-07	3.69e-05	586.607	3.27e-07
ENSG00000146109	ABT1	6	26597181	26600967	263	rs34246779	rs2130657	rs67777156	1.49e-09	10	48.2721	6.83e-07	5.54e-07	267.459	8.9e-07
ENSG00000081853	PCDHGA2	5	140718327	140892542	604	rs2879202	rs10491312	rs141437903	2e-05	21	70.0319	6.87e-07	3.47e-07	619.803	3.32e-05
ENSG00000187475	H1-6	6	26107640	26108363	259	rs13201821	rs7749823	rs34197618	4.36e-10	17	58.1091	7.06e-07	2.15e-06	366.171	4.22e-07
ENSG00000204702	OR2J1	6	29067267	29070478	257	rs4711182	rs9391759	rs3130725	9.39e-10	9	47.1491	7.34e-07	3.68e-07	180.395	0.000112593
ENSG00000185130	H2BC13	6	27775257	27775707	169	rs73389068	rs72847356	rs36116761	6.46e-10	10	48.8792	7.57e-07	4.29e-07	321.132	3.25e-06
ENSG00000167081	PBX3	9	128509624	128729656	464	rs4838286	rs13285277	rs1477149	5.98e-06	23	72.8434	7.64e-07	4.39e-07	527.023	2.93e-06
ENSG00000172404	DNAJB7	22	41255553	41258117	76	rs7287625	rs5751007	rs138354	5.3e-08	9	37.8617	7.69e-07	1.85e-05	186.1	3.93e-07
ENSG00000272573	MUSTN1	3	52867130	52869035	199	rs2710322	rs2878762	rs4350911	5.32e-09	10	41.4671	7.73e-07	9.33e-06	337.221	4.03e-07
ENSG00000100387	RBX1	22	41347351	41369313	121	rs5758124	rs9611460	rs5758131	1.54e-07	12	34.1029	7.85e-07	0.000649798	299.184	3.93e-07
ENSG00000196747	H2AC13	6	27775951	27776445	169	rs9468217	rs9461416	rs36116761	6.46e-10	10	48.8624	7.86e-07	4.32e-07	321.216	4.38e-06
ENSG00000278828	H3C10	6	27777829	27779078	167	rs7773070	rs9295751	rs36116761	6.46e-10	10	48.8309	7.93e-07	4.37e-07	322.013	4.26e-06
ENSG00000010322	NISCH	3	52489134	52527084	179	rs419604	rs1133415	rs13091025	5.07e-05	11	50.9635	8.11e-07	4.2e-07	242.339	1.2e-05
ENSG00000276302	ENSG00000276302	6	28234899	28249357	253	rs1233664	rs16893970	rs56075693	2.02e-09	12	52.6002	8.26e-07	4.85e-07	379.332	2.77e-06
ENSG00000276368	H2AC14	6	27782080	27782555	162	rs16867983	rs146435830	rs36116761	6.46e-10	10	48.74	8.35e-07	4.55e-07	317.4	5.16e-06
ENSG00000173611	SCAI	9	127704887	127905807	400	rs827431	rs381180	rs643228	6.39e-08	11	38.3264	8.43e-07	6.89e-05	397.07	4.24e-07
ENSG00000168631	MUCL3	6	30902300	30921998	546	rs9468842	rs141725002	rs1634716	2.02e-09	18	53.0626	8.46e-07	2.57e-05	576.667	4.3e-07
ENSG00000273703	H2BC14	6	27782800	27783267	162	rs9468220	rs200981	rs36116761	6.46e-10	10	48.6986	8.49e-07	4.63e-07	317.4	5.16e-06
ENSG00000185565	LSAMP	3	115521210	116858236	3653	rs2972512	rs76073513	rs4831130	3.93e-08	83	137.406	8.57e-07	0.000162673	2077.73	4.3e-07
ENSG00000196260	SFTA2	6	30899130	30923413	575	rs73727104	rs2523915	rs1634716	2.02e-09	18	52.6858	8.72e-07	2.93e-05	583.932	4.43e-07
ENSG00000137411	VARS2	6	30881982	30894236	479	rs2535326	rs2517434	rs3131781	2.1e-09	16	53.0988	8.74e-07	7.27e-06	529.264	4.65e-07
ENSG00000116793	PHTF1	1	114239453	114302111	226	rs41352847	rs6537798	rs113404564	1.72e-05	10	48.7979	8.76e-07	4.44e-07	227.141	3.45e-05
ENSG00000275221	H2AC15	6	27805658	27806153	165	rs480699	rs200974	rs36116761	6.46e-10	11	48.0931	8.87e-07	1.37e-06	353.004	6.55e-07
ENSG00000181315	ZNF322	6	26634611	26659980	232	rs9379893	rs537978153	rs13201782	1.49e-09	8	44.3487	8.9e-07	4.89e-07	190.228	4.96e-06
ENSG00000044574	HSPA5	9	127997132	128003661	152	rs10986626	rs118119214	rs359580	2.49e-06	12	46.0239	8.98e-07	6.87e-06	246.66	4.8e-07
ENSG00000232040	ZBED9	6	28538312	28583989	312	rs13216508	rs73407159	rs4947336	1.33e-09	12	46.3998	9.32e-07	5.92e-06	419.257	5.06e-07
ENSG00000146047	H2BC1	6	25727005	25727573	367	rs6932536	rs3949215	rs34493019	3.99e-09	14	52.9284	9.67e-07	1.96e-06	363.535	6.42e-07
ENSG00000204681	GABBR1	6	29523406	29601753	774	rs3130858	rs2535236	rs1233396	2.74e-09	21	68.9213	1.03e-06	5.23e-07	585.294	3.23e-05
ENSG00000114841	DNAH1	3	52350335	52434508	191	rs76033947	rs634382	rs34135146	5.97e-06	8	44.0991	1.07e-06	5.45e-07	165.225	2.74e-05
ENSG00000204657	OR2H2	6	29552898	29558277	383	rs1233420	rs29238	rs1233396	2.74e-09	17	61.7616	1.07e-06	5.37e-07	325.566	0.000253853
ENSG00000055955	ITIH4	3	52846978	52864704	216	rs1029871	rs114402966	rs4350911	5.32e-09	11	41.0824	1.13e-06	2.33e-05	377.261	5.79e-07
ENSG00000204704	OR2W1	6	29011990	29012952	311	rs56158159	rs56085730	rs3117145	8.05e-09	11	50.2002	1.15e-06	5.76e-07	129.549	0.00438068
ENSG00000197238	H4C11	6	27791870	27792258	164	rs1985099	rs77576207	rs36116761	6.46e-10	11	49.0241	1.18e-06	9.37e-07	343.488	1.58e-06
ENSG00000225697	SLC26A6	3	48663156	48672926	84	rs9881877	rs990211	rs7633840	7.05e-08	9	42.0651	1.19e-06	3.2e-06	218.652	7.31e-07
ENSG00000100380	ST13	22	41220539	41252643	106	rs118164926	rs117740374	rs138354	5.3e-08	10	39.8502	1.2e-06	1.8e-05	198.493	6.23e-07
ENSG00000158406	H4C8	6	26277837	26285866	345	rs76963950	rs9348708	rs34569761	9.5e-10	9	45.9216	1.24e-06	6.23e-07	200.625	0.000730287
ENSG00000204687	MAS1L	6	29454474	29455733	340	rs60529529	rs1233418	rs2523432	1.33e-08	14	55.7428	1.29e-06	6.45e-07	276.981	0.000497972
ENSG00000163930	BAP1	3	52435024	52444024	99	rs34908451	rs115737376	rs13091025	5.07e-05	7	41.4641	1.3e-06	6.59e-07	111.519	6.23e-05
ENSG00000243696	ENSG00000243696	3	52847298	52869745	229	rs1029871	rs12638968	rs4350911	5.32e-09	11	41.6469	1.33e-06	1.86e-05	390.14	6.92e-07
ENSG00000120327	PCDHB14	5	140602915	140607331	229	rs3733695	rs62378923	rs79186605	6.38e-07	13	53.7606	1.33e-06	6.66e-07	163.351	0.000132578
ENSG00000254245	PCDHGA3	5	140723396	140892542	589	rs10067231	rs10491312	rs141437903	2e-05	21	68.0878	1.39e-06	7.09e-07	608.194	3.23e-05
ENSG00000159199	ATP5MC1	17	46970127	46973233	230	rs16944115	rs2411374	rs8182364	6.69e-07	7	34.8551	1.46e-06	1.19e-05	289.61	7.79e-07
ENSG00000164588	HCN1	5	45255050	45696600	461	rs1472584	rs61296177	rs1909937	1.03e-08	9	43.0937	1.47e-06	2.07e-06	344.103	1.14e-06
ENSG00000136933	RABEPK	9	127962821	127996440	204	rs72767003	rs2945039	rs7861650	1.12e-06	12	37.7488	1.53e-06	0.000168772	244.791	7.66e-07
ENSG00000273542	H4C12	6	27798952	27799338	153	rs2092075	rs510987	rs36116761	6.46e-10	11	48.0402	1.56e-06	1.4e-06	303.552	1.76e-06
ENSG00000187492	CDHR4	3	49828165	49837306	136	rs13086130	rs77941694	rs112101327	4.21e-05	11	49.0138	1.57e-06	9.41e-07	131.548	4.81e-06
ENSG00000197061	H4C3	6	26104161	26104565	263	rs60512607	rs80241428	rs34197618	4.36e-10	16	57.0316	1.59e-06	1.64e-06	335.894	1.54e-06
ENSG00000124557	BTN1A1	6	26500531	26510653	286	rs2237236	rs9467790	rs13195401	2.18e-09	9	45.1796	1.62e-06	8.55e-07	280.726	1.57e-05
ENSG00000112337	SLC17A2	6	25912982	25930919	336	rs1165164	rs36012762	rs17587226	1.77e-10	15	55.859	1.68e-06	1.28e-06	515.518	2.46e-06
ENSG00000100372	SLC25A17	22	41165634	41215403	257	rs12158613	rs531420711	rs103197	4.99e-06	6	27.2099	1.68e-06	0.000132267	245.445	8.44e-07
ENSG00000274750	H3C6	6	26224427	26227701	338	rs112250267	rs79497153	rs55706012	1.63e-09	12	51.2271	1.7e-06	8.49e-07	165.303	0.015319
ENSG00000241370	RPP21	6	30312908	30314661	493	rs1264618	rs2516687	rs3132634	1.4e-09	12	45.958	1.7e-06	7.05e-06	395.811	9.69e-07
ENSG00000081019	RSBN1	1	114304454	114355098	223	rs12760067	rs1775754	rs17031888	3.63e-06	10	47.1183	1.71e-06	8.99e-07	210.346	1.86e-05
ENSG00000204703	OR2B3	6	29053985	29055090	274	rs9468471	rs59252947	rs3117145	8.05e-09	9	45.0503	1.8e-06	9.03e-07	142.389	0.000451247
ENSG00000164078	MST1R	3	49924435	49941306	129	rs73079018	rs11709503	rs11717829	2.18e-05	10	47.0845	1.82e-06	9.11e-07	133.703	0.00371718
ENSG00000278588	H2BC10	6	26273159	26273640	320	rs79440348	rs11752120	rs55706012	1.63e-09	9	45.0213	1.83e-06	9.14e-07	205.652	0.000801702
ENSG00000204542	C6orf15	6	31079000	31080352	953	rs9262648	rs2073723	rs3130557	1.03e-09	15	56.5346	1.93e-06	9.84e-07	811.318	5.65e-05
ENSG00000273983	H3C8	6	26271146	26271641	313	rs11754368	rs78524197	rs55706012	1.63e-09	10	46.8358	2.02e-06	1.01e-06	206.625	0.000819698
ENSG00000204599	TRIM39	6	30294246	30311506	527	rs80028651	rs3094041	rs3132634	1.4e-09	12	45.1924	2.09e-06	9.55e-06	396.078	1.17e-06
ENSG00000124657	OR2B6	6	27925019	27925960	144	rs72847383	rs149948	rs34788973	2.29e-09	13	52.5994	2.1e-06	1.06e-06	203.521	8.85e-05
ENSG00000163933	RFT1	3	53122499	53164469	305	rs71301804	rs11130349	rs11923572	7.71e-11	11	47.4258	2.13e-06	1.81e-06	338.265	2.58e-06
ENSG00000248167	TRIM39-RPP21	6	30296684	30314631	546	rs9378103	rs2516687	rs3132634	1.4e-09	12	45.9374	2.14e-06	7.11e-06	397.378	1.26e-06
ENSG00000237988	OR2I1P	6	29518184	29525498	391	rs7746192	rs740882	rs1233396	2.74e-09	18	61.6616	2.19e-06	1.1e-06	391.364	0.000195794
ENSG00000275714	H3C1	6	26020679	26021186	204	rs148715038	rs142513102	rs35506517	2.39e-10	14	54.1817	2.35e-06	1.2e-06	229.05	7.25e-05
ENSG00000213886	UBD	6	29523292	29527509	387	rs78038104	rs29262	rs1233396	2.74e-09	18	61.4757	2.35e-06	1.18e-06	348.494	0.000517772
ENSG00000277157	H4C4	6	26188938	26189340	285	rs198801	rs16891471	rs17598658	2.01e-09	10	46.462	2.36e-06	1.18e-06	155.965	0.000995121
ENSG00000164100	NDST3	4	118954773	119179789	883	rs2389467	rs11730327	rs75434512	8.3e-08	10	40.6531	2.39e-06	1.3e-05	517.54	1.32e-06
ENSG00000026950	BTN3A1	6	26402465	26415436	501	rs72836464	rs12202419	rs13195401	2.18e-09	9	43.9766	2.42e-06	1.43e-06	447.558	8.03e-06
ENSG00000204366	ZBTB12	6	31867390	31869863	294	rs9767684	rs4151672	rs9267578	6.96e-08	21	66.5018	2.43e-06	1.26e-06	480.738	3.18e-05
ENSG00000183763	TRAIP	3	49866034	49894007	144	rs9829155	rs77567985	rs11716961	5.27e-05	11	48.327	2.49e-06	1.25e-06	152.893	0.000340923
ENSG00000164077	MON1A	3	49944593	49967606	149	rs35441946	rs6780731	rs11717829	2.18e-05	8	42.1522	2.54e-06	1.27e-06	101.493	0.00734483

[truncated: 14 more sheets: 10 TWAS FUSION, 11 SMR, 12 PsyOPS, 13 PWAS, 14 Gene-based results summary, 15 Tissue enrichment analysis , 16 Cell type enrichment Zeisel, 17a Phewas SNP lookup causalDB, 17b Phewas SNP lookup GenomeAt, 17c Phewas SNP lookup NHGRI-EB, 17d Phewas SNP lookup IEU open, 18 Cross-trait LDSC full meta-, 19 Cross-trait LDSC sub-groups, 20 Relationship of number of g]
